# Supplementary material for: Deciphering transcriptome alterations in bone marrow hematopoiesis at single-cell resolution in immune thrombocytopenia
Source: Signal Transduct Target Ther. 2022 Oct 7;7:347. doi: 10.1038/s41392-022-01167-9 (PMC9537316; doi:10.1038/s41392-022-01167-9)
Supplement: Supplementary file 22 — Supplemental Table 1. Detailed information of the human BM samples used in this study [file 41392_2022_1167_MOESM22_ESM.xlsx]

## Sheet: detailed description
Abbreviation	Full names
HC	healthy controls
ITP	immune thrombocytopenia
F	Female
M	Male
FCM	Flow CytoMetry
sc-RNA seq	single-cell RNA sequencing
QC	quality control

## Sheet: sample information
No	Age (year)	Sex	Group	Course of disease (month)	Platelet count (*10e9/L)	Treatment	Strategy	Cell number (after QC)	Serum anti-platelet antibodies	Megakaryocyte count in BM (per slide)	Proportion of CD34+ cells in BMNCs (%)
				Course of disease, month	Platelet count, ×109/L			Course of disease, month	Course of disease, month	Course of disease, month	Course of disease, month
ITP_1	23	F	ITP	0 (7d)	5	--	sc-RNA seq	5451	GPIIb/IIIa	175	0.7
ITP_2	19	M	ITP	0 (14d)	18	--	sc-RNA seq	7844	GPIIb/IIIa, GPIb/IX	155	0.65
ITP_3	46	F	ITP	1	56	--	sc-RNA seq	8866	--	310	0.91
ITP_4	54	M	ITP	1	41	--	sc-RNA seq	6346	GPIIb/IIIa	225	0.58
ITP_5	34	F	ITP	0 (10d)	6	--	FCM analysis	--	--	--	--
ITP_6	50	M	ITP	5	28	--	FCM analysis	--	--	--	--
ITP_7	24	M	ITP	0 (8d)	46	--	FCM analysis	--	--	--	--
ITP_8	52	F	ITP	0 (9d)	7	--	FCM analysis	--	--	--	--
ITP_9	36	F	ITP	0 (16d)	32	--	FCM analysis	--	--	--	--
ITP_10	65	F	ITP	0 (10d)	3	--	FCM analysis	--	--	--	--
ITP_11	20	F	ITP	0 (7d)	43	--	FCM analysis	--	--	--	--
ITP_12	26	F	ITP	0 (15d)	5	--	FCM analysis	--	--	--	--
ITP_13	67	M	ITP	6	57	--	FCM analysis	--	--	--	--
ITP_14	55	F	ITP	0 (7d)	35	--	FCM analysis	--	--	--	--
ITP_15	36	M	ITP	3	19	--	FCM analysis	--	--	--	--
ITP_16	45	M	ITP	0 (20d)	42	--	FCM analysis	--	--	--	--
ITP_17	25	F	ITP	0 (7d)	27	--	FCM analysis	--	--	--	--
ITP_18	59	M	ITP	1	18	--	FCM analysis	--	--	--	--
ITP_19	37	F	ITP	0 (15d)	50	--	FCM analysis	--	--	--	--
ITP_20	32	M	ITP	0 (7d)	20	--	FCM analysis	--	--	--	--
ITP_21	28	F	ITP	0 (7d)	12	--	FCM analysis	--	--	--	--
ITP_22	27	M	ITP	2	53	--	FCM analysis	--	--	--	--
ITP_23	64	M	ITP	0 (15d)	21	--	FCM analysis	--	--	--	--
ITP_24	34	M	ITP	0 (2d)	14	--	FCM analysis	--	--	--	--
ITP_25	24	M	ITP	0 (3d)	3	--	FCM analysis	--	--	--	--
ITP_26	25	F	ITP	0 (6d)	41	--	FCM analysis	--	--	--	--
ITP_27	69	F	ITP	0 (7d)	21	--	FCM analysis	--	--	--	--
ITP_28	48	F	ITP	5	4	--	FCM analysis	--	--	--	--
ITP_29	70	F	ITP	1	14	--	FCM analysis	--	--	--	--
ITP_30	21	M	ITP	0 (10d)	8	--	FCM analysis	--	--	--	--
ITP_31	26	F	ITP	0 (5d)	24	--	FCM analysis	--	--	--	--
ITP_32	63	F	ITP	1	2	--	Liquid culture assays	--	--	--	--
ITP_33	54	M	ITP	0 (21d)	17	--	Liquid culture assays	--	--	--	--
ITP_34	23	M	ITP	0 (1d)	1	--	Liquid culture assays	--	--	--	--
ITP_35	56	F	ITP	0 (7d)	16	--	Liquid culture assays	--	--	--	--
ITP_36	31	F	ITP	0 (8d)	49	--	Liquid culture assays	--	--	--	--
ITP_37	49	M	ITP	6	52	--	co-culture assays	--	--	--	--
ITP_38	45	M	ITP	0 (25d)	20	--	co-culture assays	--	--	--	--
ITP_39	20	F	ITP	0 (14d)	58	--	co-culture assays	--	--	--	--
ITP_40	36	M	ITP	4	20	--	co-culture assays	--	--	--	--
ITP_41	38	F	ITP	2	4	--	co-culture assays	--	--	--	--
ITP_42	32	M	ITP	6	60	--	co-culture assays	--	--	--	--
ITP_43	37	F	ITP	3	53	--	co-culture assays	--	--	--	--
ITP_44	20	F	ITP	4	28	--	co-culture assays	--	--	--	--
ITP_45	64	M	ITP	1	23	--	co-culture assays	--	--	--	--
ITP_46	65	F	ITP	1	46	--	co-culture assays	--	--	--	--
ITP_47	52	F	ITP	0 (20d)	57	--	co-culture assays	--	--	--	--
HC_1	48	M	HC	--	212	--	sc-RNA seq	6971	--	56	0.86
HC_2	40	M	HC	--	220	--	sc-RNA seq	6384	--	22	0.79
HC_3	35	F	HC	--	277	--	sc-RNA seq	8289	--	85	0.48
HC_4	40	F	HC	--	196	--	sc-RNA seq	6161	--	32	0.75
HC_5	32	M	HC	--	221	--	FCM analysis	--	--	--	--
HC_6	36	M	HC	--	208	--	FCM analysis	--	--	--	--
HC_7	59	F	HC	--	179	--	FCM analysis	--	--	--	--
HC_8	37	M	HC	--	158	--	FCM analysis	--	--	--	--
HC_9	53	F	HC	--	199	--	FCM analysis	--	--	--	--
HC_10	28	M	HC	--	279	--	FCM analysis	--	--	--	--
HC_11	33	F	HC	--	206	--	FCM analysis	--	--	--	--
HC_12	55	F	HC	--	258	--	FCM analysis	--	--	--	--
HC_13	65	M	HC	--	267	--	FCM analysis	--	--	--	--
HC_14	53	F	HC	--	266	--	FCM analysis	--	--	--	--
HC_15	43	F	HC	--	301	--	FCM analysis	--	--	--	--
HC_16	42	F	HC	--	182	--	FCM analysis	--	--	--	--
HC_17	48	M	HC	--	290	--	Liquid culture assays	--	--	--	--
HC_18	33	M	HC	--	197	--	Liquid culture assays	--	--	--	--
HC_19	33	F	HC	--	231	--	Liquid culture assays	--	--	--	--
HC_20	55	F	HC	--	176	--	Liquid culture assays	--	--	--	--
HC_21	20	F	HC	--	270	--	co-culture assays	--	--	--	--
HC_22	55	F	HC	--	201	--	co-culture assays	--	--	--	--
HC_23	46	M	HC	--	262	--	co-culture assays	--	--	--	--
HC_24	45	M	HC	--	158	--	co-culture assays	--	--	--	--
HC_25	40	F	HC	--	276	--	co-culture assays	--	--	--	--
HC_26	30	M	HC	--	193	--	co-culture assays	--	--	--	--
HC_27	19	F	HC	--	259	--	co-culture assays	--	--	--	--
HC_28	63	F	HC	--	241	--	co-culture assays	--	--	--	--
HC_29	57	F	HC	--	213	--	co-culture assays	--	--	--	--
HC_30	37	M	HC	--	195	--	co-culture assays	--	--	--	--
HC_31	50	F	HC	--	183	--	co-culture assays	--	--	--	--
HC_32	47	M	HC	--	272	--	co-culture assays	--	--	--	--
