# Supplementary material for: Deciphering transcriptome alterations in bone marrow hematopoiesis at single-cell resolution in immune thrombocytopenia
Source: Signal Transduct Target Ther. 2022 Oct 7;7:347. doi: 10.1038/s41392-022-01167-9 (PMC9537316; doi:10.1038/s41392-022-01167-9)
Supplement: Supplementary file 25 — Supplemental Table 4. Significant interacting pairs between preB3 or preB1 or NK/Tp and Mk/Ery-lineage cells (HSCs, MkP1, MkP2, MEP, and EryP) [file 41392_2022_1167_MOESM25_ESM.xlsx]

## Sheet: preB3-ITP
Interacting pairs	molecule1 (cluster1 expressed)	molecule2 (cluster2 expressed)	Interacting clusters (cluster1-cluster2)	cluster1 cellGroup	cluster2 cellGroup	Disease classification	P value (ITP)	average expression (ITP)	P value (HC)	average expression (HC)
ADGRG5_FAM3C	ADGRG5	FAM3C	preB3|HSC	preB3	HSC	ITP	0	0.586	1	0.408
ADRB2_VEGFB	ADRB2	VEGFB	preB3|HSC	preB3	HSC	ITP	0.01	0.767	1	0
BMP8B_PLAUR	BMP8B	PLAUR	preB3|HSC	preB3	HSC	ITP	0	0.203	1	0.143
BTLA_TNFRSF14	BTLA	TNFRSF14	preB3|HSC	preB3	HSC	ITP	0	1.06	1	0.969
CCR10_CCL28	CCR10	CCL28	preB3|HSC	preB3	HSC	ITP	0	0.373	1	0.141
CD1D_LILRB2	CD1D	LILRB2	preB3|HSC	preB3	HSC	ITP	0.02	0.864	1	0.402
CD40_TNFSF13B	CD40	TNFSF13B	preB3|HSC	preB3	HSC	ITP	0	0.23	0	0.174
CD48_CD244	CD48	CD244	preB3|HSC	preB3	HSC	ITP	0	0.418	0.28	0.238
CD55_ADGRE5	CD55	ADGRE5	preB3|HSC	preB3	HSC	ITP	0	0.97	0.94	0.967
CD74_APP	CD74	APP	preB3|HSC	preB3	HSC	ITP	0	1.484	0	0.398
CD74_COPA	CD74	COPA	preB3|HSC	preB3	HSC	ITP	0	1.84	0	0.702
CD74_MIF	CD74	MIF	preB3|HSC	preB3	HSC	ITP	0	1.518	0	0.974
CDH1_KLRG1	CDH1	KLRG1	preB3|HSC	preB3	HSC	ITP	0.02	7.181	1	8.913
COL24A1_a2b1 complex	COL24A1	a2b1 complex	preB3|HSC	preB3	HSC	ITP	0	7.078	0.03	8.807
COL4A4_a2b1 complex	COL4A4	a2b1 complex	preB3|HSC	preB3	HSC	ITP	0	8.653	1	9.994
COL9A2_a2b1 complex	COL9A2	a2b1 complex	preB3|HSC	preB3	HSC	ITP	0	0.154	1	0.116
COL9A3_a2b1 complex	COL9A3	a2b1 complex	preB3|HSC	preB3	HSC	ITP	0	0.092	1	0.025
FAM3C_CLEC2D	FAM3C	CLEC2D	preB3|HSC	preB3	HSC	ITP	0	0.252	0	0.166
FGF2_CD44	FGF2	CD44	preB3|HSC	preB3	HSC	ITP	0	0.15	1	0.254
FGF2_FGFR1	FGF2	FGFR1	preB3|HSC	preB3	HSC	ITP	0	0.285	1	0.189
FGF2_FGFRL1	FGF2	FGFRL1	preB3|HSC	preB3	HSC	ITP	0	0.22	1	0
GRN_SORT1	GRN	SORT1	preB3|HSC	preB3	HSC	ITP	0	0.347	1	0.11
HLA-C_FAM3C	HLA-C	FAM3C	preB3|HSC	preB3	HSC	ITP	0	0.48	0	0.129
HLA-F_LILRB2	HLA-F	LILRB2	preB3|HSC	preB3	HSC	ITP	0.02	1.284	0	1.2
ICAM1_AREG	ICAM1	AREG	preB3|HSC	preB3	HSC	ITP	0	0.387	1	0.383
ICAM1_SPN	ICAM1	SPN	preB3|HSC	preB3	HSC	ITP	0.01	0.213	1	0.065
ICAM2_aLb2 complex	ICAM2	aLb2 complex	preB3|HSC	preB3	HSC	ITP	0	0.17	0.28	0.02
ICAM3_aLb2 complex	ICAM3	aLb2 complex	preB3|HSC	preB3	HSC	ITP	0	0.172	1	0.021
IGF1_IGF1R	IGF1	IGF1R	preB3|HSC	preB3	HSC	ITP	0	0.065	1	0
LAMC1_a2b1 complex	LAMC1	a2b1 complex	preB3|HSC	preB3	HSC	ITP	0	2.056	1	0
LAMC1_a6b1 complex	LAMC1	a6b1 complex	preB3|HSC	preB3	HSC	ITP	0	0.124	1	0
LGALS9_CD44	LGALS9	CD44	preB3|HSC	preB3	HSC	ITP	0.01	0.067	0	0
MDK_SORL1	MDK	SORL1	preB3|HSC	preB3	HSC	ITP	0	0.173	0	0
MIF_TNFRSF14	MIF	TNFRSF14	preB3|HSC	preB3	HSC	ITP	0	1.778	1	0.436
SEMA4A_PLXND1	SEMA4A	PLXND1	preB3|HSC	preB3	HSC	ITP	0	9.973	1	6.486
TNFRSF10A_TNFSF10	TNFRSF10A	TNFSF10	preB3|HSC	preB3	HSC	ITP	0	1.043	1	1.747
TNFRSF13B_TNFSF13B	TNFRSF13B	TNFSF13B	preB3|HSC	preB3	HSC	ITP	0	0.274	0	0.116
TNFRSF13C_TNFSF13B	TNFRSF13C	TNFSF13B	preB3|HSC	preB3	HSC	ITP	0	1.491	1	1.082
TNFRSF17_TNFSF13B	TNFRSF17	TNFSF13B	preB3|HSC	preB3	HSC	ITP	0	1.694	1	1.634
WNT4_FZD1	WNT4	FZD1	preB3|HSC	preB3	HSC	ITP	0	2.025	1	0.926
WNT4_SMO	WNT4	SMO	preB3|HSC	preB3	HSC	ITP	0	3.299	1	0.876
CCL3_IDE	CCL3	IDE	preB3|MEP	preB3	MEP	ITP	0.01	0.466	1	0.289
CCR10_CCL28	CCR10	CCL28	preB3|MEP	preB3	MEP	ITP	0	0.671	1	0
CD40_CD40LG	CD40	CD40LG	preB3|MEP	preB3	MEP	ITP	0	0.136	0	0.09
CD40_TNFSF13B	CD40	TNFSF13B	preB3|MEP	preB3	MEP	ITP	0	0.414	0	0.39
CD48_CD244	CD48	CD244	preB3|MEP	preB3	MEP	ITP	0	0.499	1	0.276
CD74_APP	CD74	APP	preB3|MEP	preB3	MEP	ITP	0	0.703	0	0.26
CD74_COPA	CD74	COPA	preB3|MEP	preB3	MEP	ITP	0	0.144	0	0.064
CD74_MIF	CD74	MIF	preB3|MEP	preB3	MEP	ITP	0	0.744	0	0.604
CDH1_aEb7 complex	CDH1	aEb7 complex	preB3|MEP	preB3	MEP	ITP	0.02	1.168	1	1.069
FAM3C_CLEC2D	FAM3C	CLEC2D	preB3|MEP	preB3	MEP	ITP	0	1.471	0	0.387
FCER2_aMb2 complex	FCER2	aMb2 complex	preB3|MEP	preB3	MEP	ITP	0	1.62	1	0.448
FGF2_FGFR3	FGF2	FGFR3	preB3|MEP	preB3	MEP	ITP	0	1.227	1	0.804
FGF2_FGFRL1	FGF2	FGFRL1	preB3|MEP	preB3	MEP	ITP	0	6.545	1	8.312
HLA-C_FAM3C	HLA-C	FAM3C	preB3|MEP	preB3	MEP	ITP	0	7.049	0	8.849
ICAM1_aMb2 complex	ICAM1	aMb2 complex	preB3|MEP	preB3	MEP	ITP	0	9.29	1	10.714
ICAM1_SPN	ICAM1	SPN	preB3|MEP	preB3	MEP	ITP	0	0.086	1	0.02
ICAM2_aLb2 complex	ICAM2	aLb2 complex	preB3|MEP	preB3	MEP	ITP	0	0.269	1	0.15
ICAM3_aLb2 complex	ICAM3	aLb2 complex	preB3|MEP	preB3	MEP	ITP	0	0.169	1	0.084
IDE_CCL23	IDE	CCL23	preB3|MEP	preB3	MEP	ITP	0.02	0.082	0.07	0.158
IGF1_a6b4 complex	IGF1	a6b4 complex	preB3|MEP	preB3	MEP	ITP	0	0.217	1	0.093
IGF1_IGF1R	IGF1	IGF1R	preB3|MEP	preB3	MEP	ITP	0	0.152	1	0
LAMC1_a6b1 complex	LAMC1	a6b1 complex	preB3|MEP	preB3	MEP	ITP	0	0.279	1	0.014
MIF_TNFRSF14	MIF	TNFRSF14	preB3|MEP	preB3	MEP	ITP	0	0.412	1	0.033
PECAM1_CD38	PECAM1	CD38	preB3|MEP	preB3	MEP	ITP	0	1.233	0	1.161
PLAUR_a4b1 complex	PLAUR	a4b1 complex	preB3|MEP	preB3	MEP	ITP	0	0.257	1	0.245
SEMA4A_PLXND1	SEMA4A	PLXND1	preB3|MEP	preB3	MEP	ITP	0	0.298	1	0.163
TNFRSF13B_TNFSF13B	TNFRSF13B	TNFSF13B	preB3|MEP	preB3	MEP	ITP	0	0.172	0	0.02
TNFRSF13C_TNFSF13B	TNFRSF13C	TNFSF13B	preB3|MEP	preB3	MEP	ITP	0	0.19	1	0.035
TNFRSF17_TNFSF13B	TNFRSF17	TNFSF13B	preB3|MEP	preB3	MEP	ITP	0	0.067	1	0
TNFSF12_TNFRSF25	TNFSF12	TNFRSF25	preB3|MEP	preB3	MEP	ITP	0	0.887	1	0
WNT4_FZD1	WNT4	FZD1	preB3|MEP	preB3	MEP	ITP	0	0.082	1	0
BTLA_TNFRSF14	BTLA	TNFRSF14	preB3|MkP1	preB3	MkP1	ITP	0	0.472	1	0.306
CCR10_CCL28	CCR10	CCL28	preB3|MkP1	preB3	MkP1	ITP	0	0.659	1	0
CD48_CD244	CD48	CD244	preB3|MkP1	preB3	MkP1	ITP	0	0.168	0.41	0.093
CD74_APP	CD74	APP	preB3|MkP1	preB3	MkP1	ITP	0	0.816	0	0.812
CD74_COPA	CD74	COPA	preB3|MkP1	preB3	MkP1	ITP	0	0.413	0	0.161
CD74_MIF	CD74	MIF	preB3|MkP1	preB3	MkP1	ITP	0	0.734	0	0.262
CDH1_KLRG1	CDH1	KLRG1	preB3|MkP1	preB3	MkP1	ITP	0	0.162	1	0.09
FAM3C_CLEC2D	FAM3C	CLEC2D	preB3|MkP1	preB3	MkP1	ITP	0	0.439	0	0.262
FCER2_aMb2 complex	FCER2	aMb2 complex	preB3|MkP1	preB3	MkP1	ITP	0	0.827	1	0.633
FGF2_FGFRL1	FGF2	FGFRL1	preB3|MkP1	preB3	MkP1	ITP	0	1.473	1	0.386
HLA-C_FAM3C	HLA-C	FAM3C	preB3|MkP1	preB3	MkP1	ITP	0	1.815	0	0.668
ICAM1_aMb2 complex	ICAM1	aMb2 complex	preB3|MkP1	preB3	MkP1	ITP	0	1.241	1	0.794
ICAM1_SPN	ICAM1	SPN	preB3|MkP1	preB3	MkP1	ITP	0	6.721	1	8.453
ICAM2_aLb2 complex	ICAM2	aLb2 complex	preB3|MkP1	preB3	MkP1	ITP	0	7.096	0.5	8.859
ICAM3_aLb2 complex	ICAM3	aLb2 complex	preB3|MkP1	preB3	MkP1	ITP	0	8.734	1	9.991
IGF1_IGF1R	IGF1	IGF1R	preB3|MkP1	preB3	MkP1	ITP	0	0.107	1	0.058
LAMC1_a6b1 complex	LAMC1	a6b1 complex	preB3|MkP1	preB3	MkP1	ITP	0	0.13	1	0.04
MDK_SORL1	MDK	SORL1	preB3|MkP1	preB3	MkP1	ITP	0	0.35	0.01	0.234
MIF_TNFRSF14	MIF	TNFRSF14	preB3|MkP1	preB3	MkP1	ITP	0	0.103	1	0.196
SEMA4A_PLXND1	SEMA4A	PLXND1	preB3|MkP1	preB3	MkP1	ITP	0	0.238	1	0.13
TNFRSF10A_TNFSF10	TNFRSF10A	TNFSF10	preB3|MkP1	preB3	MkP1	ITP	0.01	0.173	1	0
TNFRSF13B_TNFSF13B	TNFRSF13B	TNFSF13B	preB3|MkP1	preB3	MkP1	ITP	0	0.3	0.25	0.052
TNFRSF13C_TNFSF13B	TNFRSF13C	TNFSF13B	preB3|MkP1	preB3	MkP1	ITP	0.01	0.433	1	0.07
TNFRSF17_TNFSF13B	TNFRSF17	TNFSF13B	preB3|MkP1	preB3	MkP1	ITP	0	1.224	1	1.139
WNT4_SMO	WNT4	SMO	preB3|MkP1	preB3	MkP1	ITP	0	0.38	1	0.366
BTLA_TNFRSF14	BTLA	TNFRSF14	preB3|MkP2	preB3	MkP2	ITP	0.02	0.533	1	0.369
CCR10_CCL28	CCR10	CCL28	preB3|MkP2	preB3	MkP2	ITP	0	0.681	1	0
CD40_CD40LG	CD40	CD40LG	preB3|MkP2	preB3	MkP2	ITP	0	0.171	0	0.117
CD44_HBEGF	CD44	HBEGF	preB3|MkP2	preB3	MkP2	ITP	0.01	0.646	1	0.656
CD48_CD244	CD48	CD244	preB3|MkP2	preB3	MkP2	ITP	0	0.38	1	0.163
CD74_APP	CD74	APP	preB3|MkP2	preB3	MkP2	ITP	0	0.709	0	0.244
CD74_COPA	CD74	COPA	preB3|MkP2	preB3	MkP2	ITP	0	0.143	0	0.066
CD74_MIF	CD74	MIF	preB3|MkP2	preB3	MkP2	ITP	0	0.458	0	0.31
CDH1_a2b1 complex	CDH1	a2b1 complex	preB3|MkP2	preB3	MkP2	ITP	0	0.616	1	0.5
CDH1_KLRG1	CDH1	KLRG1	preB3|MkP2	preB3	MkP2	ITP	0.01	1.515	1	0.414
COL18A1_a2b1 complex	COL18A1	a2b1 complex	preB3|MkP2	preB3	MkP2	ITP	0	1.577	1	0.412
COL24A1_a2b1 complex	COL24A1	a2b1 complex	preB3|MkP2	preB3	MkP2	ITP	0	1.165	0	0.749
COL4A4_a2b1 complex	COL4A4	a2b1 complex	preB3|MkP2	preB3	MkP2	ITP	0	6.746	1	8.796
COL9A2_a2b1 complex	COL9A2	a2b1 complex	preB3|MkP2	preB3	MkP2	ITP	0	6.995	1	8.862
COL9A3_a2b1 complex	COL9A3	a2b1 complex	preB3|MkP2	preB3	MkP2	ITP	0	8.889	1	9.995
FAM3C_CLEC2D	FAM3C	CLEC2D	preB3|MkP2	preB3	MkP2	ITP	0	0.365	0	0.255
FBN1_a5b1 complex	FBN1	a5b1 complex	preB3|MkP2	preB3	MkP2	ITP	0.01	0.091	1	0.018
FCER2_aMb2 complex	FCER2	aMb2 complex	preB3|MkP2	preB3	MkP2	ITP	0	0.27	1	0.103
FCER2_aVb3 complex	FCER2	aVb3 complex	preB3|MkP2	preB3	MkP2	ITP	0	0.361	1	0.392
FGF2_aVb3 complex	FGF2	aVb3 complex	preB3|MkP2	preB3	MkP2	ITP	0	0.496	1	0.327
FGF2_FGFRL1	FGF2	FGFRL1	preB3|MkP2	preB3	MkP2	ITP	0	0.432	1	0
GRN_SORT1	GRN	SORT1	preB3|MkP2	preB3	MkP2	ITP	0	0.558	1	0.248
HLA-C_FAM3C	HLA-C	FAM3C	preB3|MkP2	preB3	MkP2	ITP	0	0.692	0	0.267
ICAM1_aMb2 complex	ICAM1	aMb2 complex	preB3|MkP2	preB3	MkP2	ITP	0.01	1.18	1	1.07
ICAM1_SPN	ICAM1	SPN	preB3|MkP2	preB3	MkP2	ITP	0	0.468	1	0.416
IGF1_IGF1R	IGF1	IGF1R	preB3|MkP2	preB3	MkP2	ITP	0	0.213	1	0.131
LAMC1_a2b1 complex	LAMC1	a2b1 complex	preB3|MkP2	preB3	MkP2	ITP	0	0.303	1	0.16
LAMC1_a6b1 complex	LAMC1	a6b1 complex	preB3|MkP2	preB3	MkP2	ITP	0	0.17	1	0
LAMC1_aVb3 complex	LAMC1	aVb3 complex	preB3|MkP2	preB3	MkP2	ITP	0	0.198	1	0
MIF_TNFRSF14	MIF	TNFRSF14	preB3|MkP2	preB3	MkP2	ITP	0	0.571	1	0
SEMA4A_PLXND1	SEMA4A	PLXND1	preB3|MkP2	preB3	MkP2	ITP	0.01	0.068	1	0
TNFRSF13B_TNFSF13B	TNFRSF13B	TNFSF13B	preB3|MkP2	preB3	MkP2	ITP	0	0.069	0.25	0
TNFRSF17_TNFSF13B	TNFRSF17	TNFSF13B	preB3|MkP2	preB3	MkP2	ITP	0	0.103	1	0
WNT4_FZD1	WNT4	FZD1	preB3|MkP2	preB3	MkP2	ITP	0	1.769	1	0.463
WNT4_SMO	WNT4	SMO	preB3|MkP2	preB3	MkP2	ITP	0	9.92	1	6.447
CCL3_IDE	CCL3	IDE	preB3|EryP	preB3	EryP	ITP	0	0.47	1	0.276
CCR10_CCL28	CCR10	CCL28	preB3|EryP	preB3	EryP	ITP	0	0.585	1	0
CD40_CD40LG	CD40	CD40LG	preB3|EryP	preB3	EryP	ITP	0	0.141	0	0.111
CD48_CD244	CD48	CD244	preB3|EryP	preB3	EryP	ITP	0	0.262	1	0.245
CD74_APP	CD74	APP	preB3|EryP	preB3	EryP	ITP	0	0.549	0	0.324
CD74_COPA	CD74	COPA	preB3|EryP	preB3	EryP	ITP	0	0.66	0	0.204
CD74_MIF	CD74	MIF	preB3|EryP	preB3	EryP	ITP	0	0.161	0	0.098
FAM3C_CLEC2D	FAM3C	CLEC2D	preB3|EryP	preB3	EryP	ITP	0	0.546	0	0.383
FCER2_aMb2 complex	FCER2	aMb2 complex	preB3|EryP	preB3	EryP	ITP	0	0.765	1	0.683
FCER2_CR2	FCER2	CR2	preB3|EryP	preB3	EryP	ITP	0	1.477	1	0.392
FGF2_FGFR1	FGF2	FGFR1	preB3|EryP	preB3	EryP	ITP	0	1.58	1	0.417
FGF2_FGFR3	FGF2	FGFR3	preB3|EryP	preB3	EryP	ITP	0	1.256	1	0.806
FGF2_FGFRL1	FGF2	FGFRL1	preB3|EryP	preB3	EryP	ITP	0	6.514	1	8.266
HLA-C_FAM3C	HLA-C	FAM3C	preB3|EryP	preB3	EryP	ITP	0	7.028	0	8.862
ICAM1_aMb2 complex	ICAM1	aMb2 complex	preB3|EryP	preB3	EryP	ITP	0.01	9.152	1	10.524
ICAM1_SPN	ICAM1	SPN	preB3|EryP	preB3	EryP	ITP	0	0.082	1	0.017
ICAM2_aLb2 complex	ICAM2	aLb2 complex	preB3|EryP	preB3	EryP	ITP	0	0.17	1	0.069
ICAM3_aLb2 complex	ICAM3	aLb2 complex	preB3|EryP	preB3	EryP	ITP	0	0.147	1	0.076
IGF1_IGF1R	IGF1	IGF1R	preB3|EryP	preB3	EryP	ITP	0	0.077	1	0.155
MDK_LRP1	MDK	LRP1	preB3|EryP	preB3	EryP	ITP	0	0.212	1	0.09
MIF_TNFRSF14	MIF	TNFRSF14	preB3|EryP	preB3	EryP	ITP	0	0.148	1	0
SEMA4A_PLXND1	SEMA4A	PLXND1	preB3|EryP	preB3	EryP	ITP	0	0.275	1	0.011
SIRPA_CD47	SIRPA	CD47	preB3|EryP	preB3	EryP	ITP	0	0.408	1	0.03
TNFRSF13B_TNFSF13B	TNFRSF13B	TNFSF13B	preB3|EryP	preB3	EryP	ITP	0	1.193	0.25	1.103
TNFRSF17_TNFSF13B	TNFRSF17	TNFSF13B	preB3|EryP	preB3	EryP	ITP	0	0.177	1	0.145
TNFSF12_TNFRSF25	TNFSF12	TNFRSF25	preB3|EryP	preB3	EryP	ITP	0	0.201	1	0.071
WNT4_FZD1	WNT4	FZD1	preB3|EryP	preB3	EryP	ITP	0	0.171	1	0.024

## Sheet: preB1-ITP
Interacting pairs	molecule1 (cluster1 expressed)	molecule2 (cluster2 expressed)	Interacting clusters (cluster1-cluster2)	cluster1 cellGroup	cluster2 cellGroup	Disease classification	P value (ITP)	average expression (ITP)	P value (HC)	average expression (HC)
COL5A1_a2b1 complex	COL5A1	a2b1 complex	preB1|HSC	preB1	HSC	ITP	0	0.471	0	0.571
LGALS9_CD44	LGALS9	CD44	preB1|HSC	preB1	HSC	ITP	0	2.965	0	3.036
JAM2_JAM3	JAM2	JAM3	preB1|HSC	preB1	HSC	ITP	0	0.159	1	0.128
CD74_MIF	CD74	MIF	preB1|HSC	preB1	HSC	ITP	0	6.812	0.62	6.496
CD74_COPA	CD74	COPA	preB1|HSC	preB1	HSC	ITP	0	5.237	0	5.309
CD74_APP	CD74	APP	preB1|HSC	preB1	HSC	ITP	0	5.339	0	5.415
HLA-F_LILRB2	HLA-F	LILRB2	preB1|HSC	preB1	HSC	ITP	0	0.888	0	0.907
TNF_TNFRSF1A	TNF	TNFRSF1A	preB1|HSC	preB1	HSC	ITP	0	1.061	0	1.125
NOTCH1_DLK1	NOTCH1	DLK1	preB1|HSC	preB1	HSC	ITP	0	0.813	0	0.537
LGALS9_SORL1	LGALS9	SORL1	preB1|HSC	preB1	HSC	ITP	0	2.036	0	2.151
MDK_SORL1	MDK	SORL1	preB1|HSC	preB1	HSC	ITP	0	2.181	0	2.127
BMP2_SMO	BMP2	SMO	preB1|HSC	preB1	HSC	ITP	0	0.128	0	0.169
PLXNB2_SEMA4D	PLXNB2	SEMA4D	preB1|HSC	preB1	HSC	ITP	0	0.677	0	0.647
CD72_SEMA4D	CD72	SEMA4D	preB1|HSC	preB1	HSC	ITP	0	0.95	0	0.925
MIF_TNFRSF14	MIF	TNFRSF14	preB1|HSC	preB1	HSC	ITP	0	3.116	0	2.82
GDF11_TGFR_AVR2B	GDF11	TGFR_AVR2B	preB1|HSC	preB1	HSC	ITP	0	0.427	1	0.413
EPHB6_EFNB1	EPHB6	EFNB1	preB1|HSC	preB1	HSC	ITP	0.03	0.262	1	0.196
CD48_CD244	CD48	CD244	preB1|HSC	preB1	HSC	ITP	0	0.774	0	0.775
SELL_CD34	SELL	CD34	preB1|HSC	preB1	HSC	ITP	0	2.675	0	2.528
TNFSF4_TNFRSF4	TNFSF4	TNFRSF4	preB1|HSC	preB1	HSC	ITP	0.03	0.198	1	0.172
CD52_SIGLEC10	CD52	SIGLEC10	preB1|HSC	preB1	HSC	ITP	0	1.828	0	1.628
PLAUR_a4b1 complex	PLAUR	a4b1 complex	preB1|MEP	preB1	MEP	ITP	0	1.053	0	0.979
JAM2_a4b1 complex	JAM2	a4b1 complex	preB1|MEP	preB1	MEP	ITP	0	1.037	1	0.917
CD74_MIF	CD74	MIF	preB1|MEP	preB1	MEP	ITP	0	7.449	0	7.216
CD74_COPA	CD74	COPA	preB1|MEP	preB1	MEP	ITP	0	5.207	0	5.352
TNFRSF13C_TNFSF13B	TNFRSF13C	TNFSF13B	preB1|MEP	preB1	MEP	ITP	0	0.951	0	0.969
TNF_DAG1	TNF	DAG1	preB1|MEP	preB1	MEP	ITP	0	0.33	0	0.36
TNF_SEMA4C	TNF	SEMA4C	preB1|MEP	preB1	MEP	ITP	0	0.206	0	0.225
PLXNB2_SEMA4C	PLXNB2	SEMA4C	preB1|MEP	preB1	MEP	ITP	0	0.502	0	0.441
TNF_FAS	TNF	FAS	preB1|MEP	preB1	MEP	ITP	0	0.158	0	0.199
TNF_RIPK1	TNF	RIPK1	preB1|MEP	preB1	MEP	ITP	0	0.237	0	0.292
IL7 receptor_IL7	IL7 receptor	IL7	preB1|MEP	preB1	MEP	ITP	0	0.648	0	0.826
LGALS9_SLC1A5	LGALS9	SLC1A5	preB1|MEP	preB1	MEP	ITP	0	1.544	0.63	1.49
PLXNB2_SEMA4D	PLXNB2	SEMA4D	preB1|MEP	preB1	MEP	ITP	0	0.721	0	0.664
CD72_SEMA4D	CD72	SEMA4D	preB1|MEP	preB1	MEP	ITP	0	0.994	0	0.942
GDF11_TGFR_AVR2B	GDF11	TGFR_AVR2B	preB1|MEP	preB1	MEP	ITP	0	0.452	0	0.438
CD52_SIGLEC10	CD52	SIGLEC10	preB1|MEP	preB1	MEP	ITP	0	1.793	0	1.586
CD74_MIF	CD74	MIF	preB1|MkP1	preB1	MkP1	ITP	0	6.892	0.62	6.493
CD74_COPA	CD74	COPA	preB1|MkP1	preB1	MkP1	ITP	0	5.255	0	5.361
TNF_SEMA4C	TNF	SEMA4C	preB1|MkP1	preB1	MkP1	ITP	0	0.132	1	0.175
PLXNB2_SEMA4C	PLXNB2	SEMA4C	preB1|MkP1	preB1	MkP1	ITP	0	0.427	1	0.391
TNF_TNFRSF1A	TNF	TNFRSF1A	preB1|MkP1	preB1	MkP1	ITP	0	0.859	0	0.894
TNF_RIPK1	TNF	RIPK1	preB1|MkP1	preB1	MkP1	ITP	0.01	0.235	0	0.268
NOTCH1_DLK1	NOTCH1	DLK1	preB1|MkP1	preB1	MkP1	ITP	0	0.419	1	0.3
IL7 receptor_IL7	IL7 receptor	IL7	preB1|MkP1	preB1	MkP1	ITP	0	0.536	0	0.732
MDK_SORL1	MDK	SORL1	preB1|MkP1	preB1	MkP1	ITP	0	1.649	0	1.573
BMP2_SMO	BMP2	SMO	preB1|MkP1	preB1	MkP1	ITP	0	0.1	0	0.154
PLXNB2_SEMA4D	PLXNB2	SEMA4D	preB1|MkP1	preB1	MkP1	ITP	0	0.69	0	0.644
CD72_SEMA4D	CD72	SEMA4D	preB1|MkP1	preB1	MkP1	ITP	0	0.963	0	0.922
MIF_TNFRSF14	MIF	TNFRSF14	preB1|MkP1	preB1	MkP1	ITP	0	2.872	0.89	2.664
CD48_CD244	CD48	CD244	preB1|MkP1	preB1	MkP1	ITP	0	0.749	0	0.742
CD52_SIGLEC10	CD52	SIGLEC10	preB1|MkP1	preB1	MkP1	ITP	0	1.933	0	1.727
COL5A1_a2b1 complex	COL5A1	a2b1 complex	preB1|MkP2	preB1	MkP2	ITP	0	0.683	0	0.71
COL24A1_a2b1 complex	COL24A1	a2b1 complex	preB1|MkP2	preB1	MkP2	ITP	0	0.325	1	0.273
PLAUR_aVb3 complex	PLAUR	aVb3 complex	preB1|MkP2	preB1	MkP2	ITP	0	0.209	0	0.23
JAM2_JAM3	JAM2	JAM3	preB1|MkP2	preB1	MkP2	ITP	0	0.16	1	0.253
CD74_MIF	CD74	MIF	preB1|MkP2	preB1	MkP2	ITP	0	7.048	0.57	6.497
CD74_COPA	CD74	COPA	preB1|MkP2	preB1	MkP2	ITP	0	5.154	0	5.364
TNF_DAG1	TNF	DAG1	preB1|MkP2	preB1	MkP2	ITP	0.01	0.187	0	0.231
TNF_FAS	TNF	FAS	preB1|MkP2	preB1	MkP2	ITP	0.03	0.133	0	0.171
NOTCH1_DLK1	NOTCH1	DLK1	preB1|MkP2	preB1	MkP2	ITP	0	0.384	1	0.273
IL7 receptor_IL7	IL7 receptor	IL7	preB1|MkP2	preB1	MkP2	ITP	0	0.585	0	0.681
BMP2_SMO	BMP2	SMO	preB1|MkP2	preB1	MkP2	ITP	0	0.135	0	0.146
PLXNB2_SEMA4D	PLXNB2	SEMA4D	preB1|MkP2	preB1	MkP2	ITP	0	0.814	0	0.88
CD72_SEMA4D	CD72	SEMA4D	preB1|MkP2	preB1	MkP2	ITP	0	1.087	0	1.158
GDF11_TGFR_AVR2B	GDF11	TGFR_AVR2B	preB1|MkP2	preB1	MkP2	ITP	0	0.43	0.04	0.408
EPHB6_EFNB2	EPHB6	EFNB2	preB1|MkP2	preB1	MkP2	ITP	0	0.482	0	0.476
CD52_SIGLEC10	CD52	SIGLEC10	preB1|MkP2	preB1	MkP2	ITP	0	1.784	0	1.585
HLA-DPA1_GAL	HLA-DPA1	GAL	preB1|EryP	preB1	EryP	ITP	0	2.922	0	2.953
PLAUR_a4b1 complex	PLAUR	a4b1 complex	preB1|EryP	preB1	EryP	ITP	0	0.912	0	1.113
JAM2_a4b1 complex	JAM2	a4b1 complex	preB1|EryP	preB1	EryP	ITP	0	0.896	1	1.052
CD74_MIF	CD74	MIF	preB1|EryP	preB1	EryP	ITP	0	7.311	0	7.026
CD74_COPA	CD74	COPA	preB1|EryP	preB1	EryP	ITP	0	5.187	0	5.364
TNF_DAG1	TNF	DAG1	preB1|EryP	preB1	EryP	ITP	0	0.361	0	0.38
TNF_SEMA4C	TNF	SEMA4C	preB1|EryP	preB1	EryP	ITP	0	0.236	0	0.237
PLXNB2_SEMA4C	PLXNB2	SEMA4C	preB1|EryP	preB1	EryP	ITP	0	0.531	0	0.452
TNF_FAS	TNF	FAS	preB1|EryP	preB1	EryP	ITP	0	0.177	0	0.207
TNF_TNFRSF1B	TNF	TNFRSF1B	preB1|EryP	preB1	EryP	ITP	0	0.267	0	0.245
TNF_RIPK1	TNF	RIPK1	preB1|EryP	preB1	EryP	ITP	0	0.256	0	0.304
IL7 receptor_IL7	IL7 receptor	IL7	preB1|EryP	preB1	EryP	ITP	0	0.609	0	0.729
MDK_LRP1	MDK	LRP1	preB1|EryP	preB1	EryP	ITP	0	1.153	1	1.08
LGALS9_SLC1A5	LGALS9	SLC1A5	preB1|EryP	preB1	EryP	ITP	0	1.718	0	1.688
PLXNB2_SEMA4D	PLXNB2	SEMA4D	preB1|EryP	preB1	EryP	ITP	0	0.717	0	0.64
CD72_SEMA4D	CD72	SEMA4D	preB1|EryP	preB1	EryP	ITP	0	0.99	0	0.918
GDF11_TGFR_AVR2B	GDF11	TGFR_AVR2B	preB1|EryP	preB1	EryP	ITP	0	0.435	0.02	0.427
IL15_IL15RA	IL15	IL15RA	preB1|EryP	preB1	EryP	ITP	0	0.243	0	0.251

## Sheet: NKTp-ITP
Interacting pairs	molecule1 (cluster1 expressed)	molecule2 (cluster2 expressed)	Interacting clusters (cluster1-cluster2)	cluster1 cellGroup	cluster2 cellGroup	Disease classification	P value (ITP)	average expression (ITP)	P value (HC)	average expression (HC)
COL6A2_a2b1 complex	COL6A2	a2b1 complex	NK/Tp|HSC	NK/Tp	HSC	ITP	0	2.181	1	2.393
COL18A1_a2b1 complex	COL18A1	a2b1 complex	NK/Tp|HSC	NK/Tp	HSC	ITP	0.01	1.037	0.07	0.944
CD40LG_a5b1 complex	CD40LG	a5b1 complex	NK/Tp|HSC	NK/Tp	HSC	ITP	0	6.891	0	4.699
LGALS9_CD44	LGALS9	CD44	NK/Tp|HSC	NK/Tp	HSC	ITP	0	0.798	0	0.484
HLA-C_FAM3C	HLA-C	FAM3C	NK/Tp|HSC	NK/Tp	HSC	ITP	0	2.267	0	0.935
LAMP1_FAM3C	LAMP1	FAM3C	NK/Tp|HSC	NK/Tp	HSC	ITP	0	0.411	0.09	0.354
TNFRSF1B_GRN	TNFRSF1B	GRN	NK/Tp|HSC	NK/Tp	HSC	ITP	0	0.383	0	0.376
ICAM2_aLb2 complex	ICAM2	aLb2 complex	NK/Tp|HSC	NK/Tp	HSC	ITP	0.02	0.362	0.23	0.267
ICAM3_aLb2 complex	ICAM3	aLb2 complex	NK/Tp|HSC	NK/Tp	HSC	ITP	0	2.32	0	3.238
ADRB2_VEGFB	ADRB2	VEGFB	NK/Tp|HSC	NK/Tp	HSC	ITP	0	0.239	0.12	0
HLA-F_LILRB2	HLA-F	LILRB2	NK/Tp|HSC	NK/Tp	HSC	ITP	0	1.368	0.01	0.691
CCL4_SLC7A1	CCL4	SLC7A1	NK/Tp|HSC	NK/Tp	HSC	ITP	0	0.293	0	0.152
CCL3_IDE	CCL3	IDE	NK/Tp|HSC	NK/Tp	HSC	ITP	0.04	0.213	1	0.197
KLRB1_CLEC2D	KLRB1	CLEC2D	NK/Tp|HSC	NK/Tp	HSC	ITP	0	0.252	0	0.231
LTA_TNFRSF1A	LTA	TNFRSF1A	NK/Tp|HSC	NK/Tp	HSC	ITP	0	0.565	1	0.426
LTA_TNFRSF1B	LTA	TNFRSF1B	NK/Tp|HSC	NK/Tp	HSC	ITP	0	0.399	1	0.385
LTA_RIPK1	LTA	RIPK1	NK/Tp|HSC	NK/Tp	HSC	ITP	0	2.379	1	1.77
IL15 receptor_IL15	IL15 receptor	IL15	NK/Tp|HSC	NK/Tp	HSC	ITP	0	0.223	0	0.181
NOTCH1_DLK1	NOTCH1	DLK1	NK/Tp|HSC	NK/Tp	HSC	ITP	0	1.283	0	1.075
TNFRSF10A_TNFSF10	TNFRSF10A	TNFSF10	NK/Tp|HSC	NK/Tp	HSC	ITP	0	0.834	1	0.759
LTA_LTBR	LTA	LTBR	NK/Tp|HSC	NK/Tp	HSC	ITP	0	0.872	1	0.699
TNFSF14_LTBR	TNFSF14	LTBR	NK/Tp|HSC	NK/Tp	HSC	ITP	0	0.352	0	0.532
LTA_TNFRSF14	LTA	TNFRSF14	NK/Tp|HSC	NK/Tp	HSC	ITP	0	2.606	1	0.839
TNFSF14_TNFRSF14	TNFSF14	TNFRSF14	NK/Tp|HSC	NK/Tp	HSC	ITP	0	0.383	0	0.555
CD160_TNFRSF14	CD160	TNFRSF14	NK/Tp|HSC	NK/Tp	HSC	ITP	0	0.559	0	0.433
MIF_TNFRSF14	MIF	TNFRSF14	NK/Tp|HSC	NK/Tp	HSC	ITP	0	0.569	0	0.402
TGFB1_TGFbeta receptor1	TGFB1	TGFbeta receptor1	NK/Tp|HSC	NK/Tp	HSC	ITP	0	1.563	0	1.393
TGFB1_TGFbeta receptor2	TGFB1	TGFbeta receptor2	NK/Tp|HSC	NK/Tp	HSC	ITP	0	1.468	0	1.299
NCR3_BAG6	NCR3	BAG6	NK/Tp|HSC	NK/Tp	HSC	ITP	0	1.113	0	1.057
EPHB6_EFNB1	EPHB6	EFNB1	NK/Tp|HSC	NK/Tp	HSC	ITP	0	0.846	1	0.697
TNFSF12_TNFRSF25	TNFSF12	TNFRSF25	NK/Tp|HSC	NK/Tp	HSC	ITP	0	0.122	1	0.082
IFNG_Type II IFNR	IFNG	Type II IFNR	NK/Tp|HSC	NK/Tp	HSC	ITP	0	1.117	1	1.095
CD2_CD58	CD2	CD58	NK/Tp|HSC	NK/Tp	HSC	ITP	0	2.525	0	2.953
CD55_ADGRE5	CD55	ADGRE5	NK/Tp|HSC	NK/Tp	HSC	ITP	0.03	1.317	1	0.963
CD48_CD244	CD48	CD244	NK/Tp|HSC	NK/Tp	HSC	ITP	0	1.595	0	1.476
SELL_CD34	SELL	CD34	NK/Tp|HSC	NK/Tp	HSC	ITP	0	1.435	0	1.155
SELL_SELPLG	SELL	SELPLG	NK/Tp|HSC	NK/Tp	HSC	ITP	0	2.93	0	3.018
CD6_ALCAM	CD6	ALCAM	NK/Tp|HSC	NK/Tp	HSC	ITP	0	2.096	0	1.622
CD52_SIGLEC10	CD52	SIGLEC10	NK/Tp|HSC	NK/Tp	HSC	ITP	0	1.255	0	1.145
CD40LG_a5b1 complex	CD40LG	a5b1 complex	NK/Tp|MEP	NK/Tp	MEP	ITP	0	1.372	0.95	1.339
HLA-C_FAM3C	HLA-C	FAM3C	NK/Tp|MEP	NK/Tp	MEP	ITP	0	2.109	0	2.29
LAMP1_FAM3C	LAMP1	FAM3C	NK/Tp|MEP	NK/Tp	MEP	ITP	0.02	2.269	0.36	3.199
LAMP1_VSTM1	LAMP1	VSTM1	NK/Tp|MEP	NK/Tp	MEP	ITP	0	0.634	0	0.578
TNFRSF1B_GRN	TNFRSF1B	GRN	NK/Tp|MEP	NK/Tp	MEP	ITP	0	0.22	0.95	0.092
ICAM3_aLb2 complex	ICAM3	aLb2 complex	NK/Tp|MEP	NK/Tp	MEP	ITP	0	0.749	1	0.603
ADRB2_VEGFB	ADRB2	VEGFB	NK/Tp|MEP	NK/Tp	MEP	ITP	0	0.171	0.99	0
CCL4_SLC7A1	CCL4	SLC7A1	NK/Tp|MEP	NK/Tp	MEP	ITP	0	0.429	0	0.295
CCL3_IDE	CCL3	IDE	NK/Tp|MEP	NK/Tp	MEP	ITP	0	0.295	1	0.152
KLRB1_CLEC2D	KLRB1	CLEC2D	NK/Tp|MEP	NK/Tp	MEP	ITP	0	0.488	0	0.401
LTA_TNFRSF1B	LTA	TNFRSF1B	NK/Tp|MEP	NK/Tp	MEP	ITP	0	0.451	1	0.385
LTA_RIPK1	LTA	RIPK1	NK/Tp|MEP	NK/Tp	MEP	ITP	0	0.292	1	0.262
TNFSF10_RIPK1	TNFSF10	RIPK1	NK/Tp|MEP	NK/Tp	MEP	ITP	0.02	0.387	0.3	0.333
IL7 receptor_IL7	IL7 receptor	IL7	NK/Tp|MEP	NK/Tp	MEP	ITP	0	1.429	0	0.716
CCL5_ACKR1	CCL5	ACKR1	NK/Tp|MEP	NK/Tp	MEP	ITP	0	1.355	0	1.831
LTA_LTBR	LTA	LTBR	NK/Tp|MEP	NK/Tp	MEP	ITP	0	0.167	1	0.109
TNFSF14_LTBR	TNFSF14	LTBR	NK/Tp|MEP	NK/Tp	MEP	ITP	0	0.637	0	0.496
TNFSF14_TNFRSF14	TNFSF14	TNFRSF14	NK/Tp|MEP	NK/Tp	MEP	ITP	0	0.788	0.56	0.576
CD160_TNFRSF14	CD160	TNFRSF14	NK/Tp|MEP	NK/Tp	MEP	ITP	0	6.771	0.04	4.58
TGFB1_TGFbeta receptor1	TGFB1	TGFbeta receptor1	NK/Tp|MEP	NK/Tp	MEP	ITP	0	2.64	0	2.06
TGFB1_TGFbeta receptor2	TGFB1	TGFbeta receptor2	NK/Tp|MEP	NK/Tp	MEP	ITP	0	2.635	0	0.871
NCR3_BAG6	NCR3	BAG6	NK/Tp|MEP	NK/Tp	MEP	ITP	0	0.687	0	0.353
ANGPT2_TEK	ANGPT2	TEK	NK/Tp|MEP	NK/Tp	MEP	ITP	0.02	0.145	1	0.102
TNFSF12_TNFRSF25	TNFSF12	TNFRSF25	NK/Tp|MEP	NK/Tp	MEP	ITP	0	0.467	0	0.479
TNFSF12_TNFRSF12A	TNFSF12	TNFRSF12A	NK/Tp|MEP	NK/Tp	MEP	ITP	0	0.557	0	0.35
IFNG_Type II IFNR	IFNG	Type II IFNR	NK/Tp|MEP	NK/Tp	MEP	ITP	0	2.18	1	0.825
CD2_CD58	CD2	CD58	NK/Tp|MEP	NK/Tp	MEP	ITP	0	1.475	0	1.357
CD48_CD244	CD48	CD244	NK/Tp|MEP	NK/Tp	MEP	ITP	0	1.039	0	0.713
SELL_SELPLG	SELL	SELPLG	NK/Tp|MEP	NK/Tp	MEP	ITP	0	0.378	0	0.421
CD6_ALCAM	CD6	ALCAM	NK/Tp|MEP	NK/Tp	MEP	ITP	0	0.965	0	0.842
CD52_SIGLEC10	CD52	SIGLEC10	NK/Tp|MEP	NK/Tp	MEP	ITP	0	2.083	0	1.611
CD40LG_a5b1 complex	CD40LG	a5b1 complex	NK/Tp|MkP1	NK/Tp	MkP1	ITP	0	6.777	0.02	4.597
HLA-C_FAM3C	HLA-C	FAM3C	NK/Tp|MkP1	NK/Tp	MkP1	ITP	0	2.085	0	1.61
LAMP1_FAM3C	LAMP1	FAM3C	NK/Tp|MkP1	NK/Tp	MkP1	ITP	0.02	2.26	0.31	3.176
LAMP1_VSTM1	LAMP1	VSTM1	NK/Tp|MkP1	NK/Tp	MkP1	ITP	0	0.915	0	0.864
TNFRSF1B_GRN	TNFRSF1B	GRN	NK/Tp|MkP1	NK/Tp	MkP1	ITP	0	1.039	0.04	0.918
ICAM2_aLb2 complex	ICAM2	aLb2 complex	NK/Tp|MkP1	NK/Tp	MkP1	ITP	0.03	1.019	0.41	0.893
ICAM3_aLb2 complex	ICAM3	aLb2 complex	NK/Tp|MkP1	NK/Tp	MkP1	ITP	0	2.163	0	2.341
ADRB2_VEGFB	ADRB2	VEGFB	NK/Tp|MkP1	NK/Tp	MkP1	ITP	0	0.192	0.9	0
CCL4_SLC7A1	CCL4	SLC7A1	NK/Tp|MkP1	NK/Tp	MkP1	ITP	0	0.299	0	0.159
CCL3_IDE	CCL3	IDE	NK/Tp|MkP1	NK/Tp	MkP1	ITP	0	0.167	1	0.139
KLRB1_CLEC2D	KLRB1	CLEC2D	NK/Tp|MkP1	NK/Tp	MkP1	ITP	0	0.402	0	0.286
LTA_TNFRSF1A	LTA	TNFRSF1A	NK/Tp|MkP1	NK/Tp	MkP1	ITP	0	0.728	1	0.428
LTA_RIPK1	LTA	RIPK1	NK/Tp|MkP1	NK/Tp	MkP1	ITP	0	0.291	1	0.238
TNFSF10_RIPK1	TNFSF10	RIPK1	NK/Tp|MkP1	NK/Tp	MkP1	ITP	0.03	1.191	0.43	0.998
IL15 receptor_IL15	IL15 receptor	IL15	NK/Tp|MkP1	NK/Tp	MkP1	ITP	0	2.198	0	0.851
NOTCH1_DLK1	NOTCH1	DLK1	NK/Tp|MkP1	NK/Tp	MkP1	ITP	0	2.527	1	1.966
IL7 receptor_IL7	IL7 receptor	IL7	NK/Tp|MkP1	NK/Tp	MkP1	ITP	0	1.42	0	0.702
TNFRSF10A_TNFSF10	TNFRSF10A	TNFSF10	NK/Tp|MkP1	NK/Tp	MkP1	ITP	0	0.869	1	0.9
LTA_LTBR	LTA	LTBR	NK/Tp|MkP1	NK/Tp	MkP1	ITP	0	0.162	1	0.106
TNFSF14_LTBR	TNFSF14	LTBR	NK/Tp|MkP1	NK/Tp	MkP1	ITP	0	1.483	0	1.298
LTA_TNFRSF14	LTA	TNFRSF14	NK/Tp|MkP1	NK/Tp	MkP1	ITP	0	0.45	1	0.36
TNFSF14_TNFRSF14	TNFSF14	TNFRSF14	NK/Tp|MkP1	NK/Tp	MkP1	ITP	0	1.483	0	1.353
CD160_TNFRSF14	CD160	TNFRSF14	NK/Tp|MkP1	NK/Tp	MkP1	ITP	0	0.553	0	0.416
TGFB1_TGFbeta receptor1	TGFB1	TGFbeta receptor1	NK/Tp|MkP1	NK/Tp	MkP1	ITP	0	0.405	0	0.345
TGFB1_TGFbeta receptor2	TGFB1	TGFbeta receptor2	NK/Tp|MkP1	NK/Tp	MkP1	ITP	0	0.574	0	0.362
NCR3_BAG6	NCR3	BAG6	NK/Tp|MkP1	NK/Tp	MkP1	ITP	0	0.479	0	0.463
TNFSF12_TNFRSF25	TNFSF12	TNFRSF25	NK/Tp|MkP1	NK/Tp	MkP1	ITP	0	2.686	1	2.861
IFNG_Type II IFNR	IFNG	Type II IFNR	NK/Tp|MkP1	NK/Tp	MkP1	ITP	0	0.737	1	0.611
CD2_CD58	CD2	CD58	NK/Tp|MkP1	NK/Tp	MkP1	ITP	0	1.678	0	2.155
CD48_CD244	CD48	CD244	NK/Tp|MkP1	NK/Tp	MkP1	ITP	0	1.481	0	1.374
SELL_CD34	SELL	CD34	NK/Tp|MkP1	NK/Tp	MkP1	ITP	0	2.609	0	0
SELL_SELPLG	SELL	SELPLG	NK/Tp|MkP1	NK/Tp	MkP1	ITP	0	0.356	0	0.206
CD6_ALCAM	CD6	ALCAM	NK/Tp|MkP1	NK/Tp	MkP1	ITP	0	1.177	0	0.859
CD52_SIGLEC10	CD52	SIGLEC10	NK/Tp|MkP1	NK/Tp	MkP1	ITP	0	1.351	0	1.309
COL6A2_a2b1 complex	COL6A2	a2b1 complex	NK/Tp|MkP2	NK/Tp	MkP2	ITP	0	0.759	1	0.593
COL18A1_a2b1 complex	COL18A1	a2b1 complex	NK/Tp|MkP2	NK/Tp	MkP2	ITP	0	2.101	0	2.271
CD40LG_a2Bb3 complex	CD40LG	a2Bb3 complex	NK/Tp|MkP2	NK/Tp	MkP2	ITP	0	6.838	0	4.66
CD40LG_a5b1 complex	CD40LG	a5b1 complex	NK/Tp|MkP2	NK/Tp	MkP2	ITP	0	1.542	0	1.437
HLA-C_FAM3C	HLA-C	FAM3C	NK/Tp|MkP2	NK/Tp	MkP2	ITP	0	0.37	0	0.288
LAMP1_FAM3C	LAMP1	FAM3C	NK/Tp|MkP2	NK/Tp	MkP2	ITP	0	0.258	0.18	0.275
LAMP1_VSTM1	LAMP1	VSTM1	NK/Tp|MkP2	NK/Tp	MkP2	ITP	0	0.417	0.03	0.398
TNFRSF1B_GRN	TNFRSF1B	GRN	NK/Tp|MkP2	NK/Tp	MkP2	ITP	0	1.02	0.73	0.843
CD44_HBEGF	CD44	HBEGF	NK/Tp|MkP2	NK/Tp	MkP2	ITP	0	1.31	1	1.182
ADRB2_VEGFB	ADRB2	VEGFB	NK/Tp|MkP2	NK/Tp	MkP2	ITP	0.01	0.451	0.91	0
CCL4_SLC7A1	CCL4	SLC7A1	NK/Tp|MkP2	NK/Tp	MkP2	ITP	0	0.607	0	0.901
CCL3_IDE	CCL3	IDE	NK/Tp|MkP2	NK/Tp	MkP2	ITP	0.03	0.425	1	0.336
KLRB1_CLEC2D	KLRB1	CLEC2D	NK/Tp|MkP2	NK/Tp	MkP2	ITP	0	0.154	0	0
LTA_RIPK1	LTA	RIPK1	NK/Tp|MkP2	NK/Tp	MkP2	ITP	0	0.443	1	0.436
NOTCH1_DLK1	NOTCH1	DLK1	NK/Tp|MkP2	NK/Tp	MkP2	ITP	0	0.189	1	0.047
IL7 receptor_IL7	IL7 receptor	IL7	NK/Tp|MkP2	NK/Tp	MkP2	ITP	0	0.777	0	0.631
LTA_LTBR	LTA	LTBR	NK/Tp|MkP2	NK/Tp	MkP2	ITP	0	0.696	1	0.38
TNFSF14_LTBR	TNFSF14	LTBR	NK/Tp|MkP2	NK/Tp	MkP2	ITP	0	1.479	0	1.316
LTA_TNFRSF14	LTA	TNFRSF14	NK/Tp|MkP2	NK/Tp	MkP2	ITP	0	2.576	1	1.915
TNFSF14_TNFRSF14	TNFSF14	TNFRSF14	NK/Tp|MkP2	NK/Tp	MkP2	ITP	0	0.923	0	0.806
CD160_TNFRSF14	CD160	TNFRSF14	NK/Tp|MkP2	NK/Tp	MkP2	ITP	0	0.64	0	0.466
TGFB1_TGFbeta receptor1	TGFB1	TGFbeta receptor1	NK/Tp|MkP2	NK/Tp	MkP2	ITP	0	0.699	0	0.745
TGFB1_TGFbeta receptor2	TGFB1	TGFbeta receptor2	NK/Tp|MkP2	NK/Tp	MkP2	ITP	0	0.868	0	0.762
NCR3_BAG6	NCR3	BAG6	NK/Tp|MkP2	NK/Tp	MkP2	ITP	0	2.608	0	0.845
EPHB6_EFNB2	EPHB6	EFNB2	NK/Tp|MkP2	NK/Tp	MkP2	ITP	0	1.445	0	0.773
EPHB6_EFNB1	EPHB6	EFNB1	NK/Tp|MkP2	NK/Tp	MkP2	ITP	0	2.18	0	0.828
TNFSF12_TNFRSF25	TNFSF12	TNFRSF25	NK/Tp|MkP2	NK/Tp	MkP2	ITP	0	1.421	0	1.237
TNFSF12_TNFRSF12A	TNFSF12	TNFRSF12A	NK/Tp|MkP2	NK/Tp	MkP2	ITP	0	2.516	0	2.705
IFNG_Type II IFNR	IFNG	Type II IFNR	NK/Tp|MkP2	NK/Tp	MkP2	ITP	0	2.216	1	3.108
CD2_CD58	CD2	CD58	NK/Tp|MkP2	NK/Tp	MkP2	ITP	0	1.039	0	1.441
CD48_CD244	CD48	CD244	NK/Tp|MkP2	NK/Tp	MkP2	ITP	0	1.179	1	0.741
SELL_CD34	SELL	CD34	NK/Tp|MkP2	NK/Tp	MkP2	ITP	0.02	0.405	0	0.32
SELL_SELPLG	SELL	SELPLG	NK/Tp|MkP2	NK/Tp	MkP2	ITP	0.02	0.575	0	0.337
CD6_ALCAM	CD6	ALCAM	NK/Tp|MkP2	NK/Tp	MkP2	ITP	0	0.957	0	0.822
CD52_SIGLEC10	CD52	SIGLEC10	NK/Tp|MkP2	NK/Tp	MkP2	ITP	0	2.126	0	1.638
HLA-C_FAM3C	HLA-C	FAM3C	NK/Tp|EryP	NK/Tp	EryP	ITP	0	1.019	0	0.722
LAMP1_FAM3C	LAMP1	FAM3C	NK/Tp|EryP	NK/Tp	EryP	ITP	0.02	2.198	0.43	0.859
TNFRSF1B_GRN	TNFRSF1B	GRN	NK/Tp|EryP	NK/Tp	EryP	ITP	0	0.371	0.91	0.421
ICAM3_aLb2 complex	ICAM3	aLb2 complex	NK/Tp|EryP	NK/Tp	EryP	ITP	0	2.089	1	1.617
CCL4_SLC7A1	CCL4	SLC7A1	NK/Tp|EryP	NK/Tp	EryP	ITP	0	0.141	0	0.099
CCL3_IDE	CCL3	IDE	NK/Tp|EryP	NK/Tp	EryP	ITP	0	0.167	1	0
KLRB1_CLEC2D	KLRB1	CLEC2D	NK/Tp|EryP	NK/Tp	EryP	ITP	0	0.663	0	0.536
LTA_TNFRSF1B	LTA	TNFRSF1B	NK/Tp|EryP	NK/Tp	EryP	ITP	0	2.229	1	3.141
LTA_RIPK1	LTA	RIPK1	NK/Tp|EryP	NK/Tp	EryP	ITP	0	0.538	1	0.449
TNFSF10_RIPK1	TNFSF10	RIPK1	NK/Tp|EryP	NK/Tp	EryP	ITP	0	2.601	0.24	1.964
IL7 receptor_IL7	IL7 receptor	IL7	NK/Tp|EryP	NK/Tp	EryP	ITP	0	2.109	0	2.29
CCL5_ACKR1	CCL5	ACKR1	NK/Tp|EryP	NK/Tp	EryP	ITP	0	0.295	0	0.156
LTA_LTBR	LTA	LTBR	NK/Tp|EryP	NK/Tp	EryP	ITP	0	1.502	1	0.778
TNFSF14_LTBR	TNFSF14	LTBR	NK/Tp|EryP	NK/Tp	EryP	ITP	0	0.331	0	0.291
CD160_TNFRSF14	CD160	TNFRSF14	NK/Tp|EryP	NK/Tp	EryP	ITP	0	0.349	0.63	0.195
TGFB1_TGFbeta receptor1	TGFB1	TGFbeta receptor1	NK/Tp|EryP	NK/Tp	EryP	ITP	0	0.471	0	0.397
TGFB1_TGFbeta receptor2	TGFB1	TGFbeta receptor2	NK/Tp|EryP	NK/Tp	EryP	ITP	0	0.684	0	0.367
NCR3_BAG6	NCR3	BAG6	NK/Tp|EryP	NK/Tp	EryP	ITP	0	0.424	0	0.419
NCR3_NCR3LG1	NCR3	NCR3LG1	NK/Tp|EryP	NK/Tp	EryP	ITP	0	0.323	1	0.215
TNFSF12_TNFRSF25	TNFSF12	TNFRSF25	NK/Tp|EryP	NK/Tp	EryP	ITP	0	0.229	0	0.114
TNFSF12_TNFRSF12A	TNFSF12	TNFRSF12A	NK/Tp|EryP	NK/Tp	EryP	ITP	0	2.695	0	1.06
IFNG_Type II IFNR	IFNG	Type II IFNR	NK/Tp|EryP	NK/Tp	EryP	ITP	0	0.965	1	0.842
CD2_CD58	CD2	CD58	NK/Tp|EryP	NK/Tp	EryP	ITP	0	1.343	0	1.793
CD48_CD244	CD48	CD244	NK/Tp|EryP	NK/Tp	EryP	ITP	0	6.775	0	4.567
SELL_SELPLG	SELL	SELPLG	NK/Tp|EryP	NK/Tp	EryP	ITP	0	0.312	0	0.274
CD6_ALCAM	CD6	ALCAM	NK/Tp|EryP	NK/Tp	EryP	ITP	0	1.479	0	1.344
CLEC2B_KLRF1	CLEC2B	KLRF1	NK/Tp|EryP	NK/Tp	EryP	ITP	0	1.255	1	1.139

## Sheet: preB3-HC
Interacting pairs	molecule1 (cluster1 expressed)	molecule2 (cluster2 expressed)	Interacting clusters (cluster1-cluster2)	cluster1 cellGroup	cluster2 cellGroup	Disease classification	P value (ITP)	average expression (ITP)	P value (HC)	average expression (HC)
COL5A1_a2b1 complex	COL5A1	a2b1 complex	preB3|HSC	preB3	HSC	HC	1	8.653	0	9.994
COL24A1_a2b1 complex	COL24A1	a2b1 complex	preB3|HSC	preB3	HSC	HC	0	0.715	0.03	1.17
LGALS9_CD44	LGALS9	CD44	preB3|HSC	preB3	HSC	HC	0.01	0.197	0	0.501
HLA-C_FAM3C	HLA-C	FAM3C	preB3|HSC	preB3	HSC	HC	0	0.97	0	0.967
LAMP1_FAM3C	LAMP1	FAM3C	preB3|HSC	preB3	HSC	HC	1	1.284	0.01	1.2
CD74_MIF	CD74	MIF	preB3|HSC	preB3	HSC	HC	0	1.055	0	1.5
CD74_COPA	CD74	COPA	preB3|HSC	preB3	HSC	HC	0	9.973	0	6.486
HLA-DPB1_TNFSF13B	HLA-DPB1	TNFSF13B	preB3|HSC	preB3	HSC	HC	1	7.181	0	8.913
TNFRSF13B_TNFSF13B	TNFRSF13B	TNFSF13B	preB3|HSC	preB3	HSC	HC	0	0.08	0	0.178
CD40_TNFSF13B	CD40	TNFSF13B	preB3|HSC	preB3	HSC	HC	0	0.112	0	0.511
CD74_APP	CD74	APP	preB3|HSC	preB3	HSC	HC	0	2.509	0	2.929
HLA-F_LILRB2	HLA-F	LILRB2	preB3|HSC	preB3	HSC	HC	0.02	1.043	0	1.747
COPA_SORT1	COPA	SORT1	preB3|HSC	preB3	HSC	HC	0.99	7.078	0	8.807
FAM3C_CLEC2D	FAM3C	CLEC2D	preB3|HSC	preB3	HSC	HC	0	1.536	0	5.258
NOTCH1_DLK1	NOTCH1	DLK1	preB3|HSC	preB3	HSC	HC	1	0.1	0	0.356
IL7 receptor_IL7	IL7 receptor	IL7	preB3|HSC	preB3	HSC	HC	1	0.582	0.03	0.966
LGALS9_SORL1	LGALS9	SORL1	preB3|HSC	preB3	HSC	HC	0.83	0.418	0	0.238
MDK_SORL1	MDK	SORL1	preB3|HSC	preB3	HSC	HC	0	0.564	0	0.486
BMP2_SMO	BMP2	SMO	preB3|HSC	preB3	HSC	HC	1	1.215	0	3.436
PLXNB2_SEMA4D	PLXNB2	SEMA4D	preB3|HSC	preB3	HSC	HC	0.92	2.292	0	2.168
CD72_SEMA4D	CD72	SEMA4D	preB3|HSC	preB3	HSC	HC	0.97	0.285	0	0.189
GDF11_TGFR_AVR2A	GDF11	TGFR_AVR2A	preB3|HSC	preB3	HSC	HC	1	1.953	0	0.929
PECAM1_CD38	PECAM1	CD38	preB3|HSC	preB3	HSC	HC	1	1.579	0.03	2.045
HLA-DPA1_GAL	HLA-DPA1	GAL	preB3|MEP	preB3	MEP	HC	1	1.734	0	5.36
HLA-C_FAM3C	HLA-C	FAM3C	preB3|MEP	preB3	MEP	HC	0	7.049	0	8.849
LAMP1_VSTM1	LAMP1	VSTM1	preB3|MEP	preB3	MEP	HC	0.97	6.545	0	8.312
CD74_MIF	CD74	MIF	preB3|MEP	preB3	MEP	HC	0	0.935	0	1.381
CD74_COPA	CD74	COPA	preB3|MEP	preB3	MEP	HC	0	9.853	0	6.367
HLA-DPB1_TNFSF13B	HLA-DPB1	TNFSF13B	preB3|MEP	preB3	MEP	HC	1	2.151	0	1.031
TNFRSF13B_TNFSF13B	TNFRSF13B	TNFSF13B	preB3|MEP	preB3	MEP	HC	0	0.28	0	0.559
CD40_TNFSF13B	CD40	TNFSF13B	preB3|MEP	preB3	MEP	HC	0	0.044	0	0.415
CD74_APP	CD74	APP	preB3|MEP	preB3	MEP	HC	0	1.339	0	1.807
FAM3C_CLEC2D	FAM3C	CLEC2D	preB3|MEP	preB3	MEP	HC	0	0.833	0	1.364
PLXNB2_SEMA4C	PLXNB2	SEMA4C	preB3|MEP	preB3	MEP	HC	0.53	0.516	0	0.902
CD40_CD40LG	CD40	CD40LG	preB3|MEP	preB3	MEP	HC	0	1.335	0	3.543
IL7 receptor_IL7	IL7 receptor	IL7	preB3|MEP	preB3	MEP	HC	1	1.168	0	1.069
PLXNB2_SEMA4D	PLXNB2	SEMA4D	preB3|MEP	preB3	MEP	HC	0.77	1.233	0	1.161
CD72_SEMA4D	CD72	SEMA4D	preB3|MEP	preB3	MEP	HC	0.79	0.217	0	0.093
GDF11_TGFR_AVR2B	GDF11	TGFR_AVR2B	preB3|MEP	preB3	MEP	HC	0.15	9.29	0	10.714
PECAM1_CD38	PECAM1	CD38	preB3|MEP	preB3	MEP	HC	0	0.956	0	1.637
HLA-C_FAM3C	HLA-C	FAM3C	preB3|MkP1	preB3	MkP1	HC	0	0.811	0	1.333
LAMP1_VSTM1	LAMP1	VSTM1	preB3|MkP1	preB3	MkP1	HC	0.98	1.393	0	4.924
CD74_MIF	CD74	MIF	preB3|MkP1	preB3	MkP1	HC	0	9.859	0	6.385
CD74_COPA	CD74	COPA	preB3|MkP1	preB3	MkP1	HC	0	1.662	0	2.132
HLA-DPB1_TNFSF13B	HLA-DPB1	TNFSF13B	preB3|MkP1	preB3	MkP1	HC	1	8.734	0	9.991
CD74_APP	CD74	APP	preB3|MkP1	preB3	MkP1	HC	0	0.238	0	0.13
FAM3C_CLEC2D	FAM3C	CLEC2D	preB3|MkP1	preB3	MkP1	HC	0	0.942	0	1.399
IL7 receptor_IL7	IL7 receptor	IL7	preB3|MkP1	preB3	MkP1	HC	1	7.096	0	8.859
MDK_SORL1	MDK	SORL1	preB3|MkP1	preB3	MkP1	HC	0	1.81	0.01	0.595
BMP2_SMO	BMP2	SMO	preB3|MkP1	preB3	MkP1	HC	1	1.232	0.02	3.44
PLXNB2_SEMA4D	PLXNB2	SEMA4D	preB3|MkP1	preB3	MkP1	HC	0.89	6.721	0	8.453
CD72_SEMA4D	CD72	SEMA4D	preB3|MkP1	preB3	MkP1	HC	0.96	0.065	0	0.453
PECAM1_CD38	PECAM1	CD38	preB3|MkP1	preB3	MkP1	HC	0.21	0.827	0	0.633
HLA-DPA1_GAL	HLA-DPA1	GAL	preB3|MkP2	preB3	MkP2	HC	1	6.746	0	8.796
COL5A1_a2b1 complex	COL5A1	a2b1 complex	preB3|MkP2	preB3	MkP2	HC	1	8.889	0	9.995
COL24A1_a2b1 complex	COL24A1	a2b1 complex	preB3|MkP2	preB3	MkP2	HC	0	0.771	0	1.207
HLA-C_FAM3C	HLA-C	FAM3C	preB3|MkP2	preB3	MkP2	HC	0	0.616	0	0.5
LAMP1_VSTM1	LAMP1	VSTM1	preB3|MkP2	preB3	MkP2	HC	0.99	1.18	0	1.07
CD74_MIF	CD74	MIF	preB3|MkP2	preB3	MkP2	HC	0	1.003	0	1.461
CD74_COPA	CD74	COPA	preB3|MkP2	preB3	MkP2	HC	0	9.92	0	6.447
HLA-DPB1_TNFSF13B	HLA-DPB1	TNFSF13B	preB3|MkP2	preB3	MkP2	HC	1	0.956	0	1.64
CD74_APP	CD74	APP	preB3|MkP2	preB3	MkP2	HC	0	1.023	0	1.418
FAM3C_CLEC2D	FAM3C	CLEC2D	preB3|MkP2	preB3	MkP2	HC	0	1.181	0	4.791
CD40_CD40LG	CD40	CD40LG	preB3|MkP2	preB3	MkP2	HC	0	0.323	0	0.649
IL7 receptor_IL7	IL7 receptor	IL7	preB3|MkP2	preB3	MkP2	HC	1	0.573	0	0.994
BMP2_SMO	BMP2	SMO	preB3|MkP2	preB3	MkP2	HC	1	1.275	0.02	3.492
PLXNB2_SEMA4D	PLXNB2	SEMA4D	preB3|MkP2	preB3	MkP2	HC	0.32	0.458	0	0.31
CD72_SEMA4D	CD72	SEMA4D	preB3|MkP2	preB3	MkP2	HC	0.3	0.496	0	0.327
GDF11_TGFR_AVR2B	GDF11	TGFR_AVR2B	preB3|MkP2	preB3	MkP2	HC	0.22	1.599	0	0.463
EPHB6_EFNB2	EPHB6	EFNB2	preB3|MkP2	preB3	MkP2	HC	0.05	6.995	0	8.862
PECAM1_CD38	PECAM1	CD38	preB3|MkP2	preB3	MkP2	HC	0.25	0.183	0	0.48
HLA-DPA1_GAL	HLA-DPA1	GAL	preB3|EryP	preB3	EryP	HC	1	7.028	0	8.862
HLA-C_FAM3C	HLA-C	FAM3C	preB3|EryP	preB3	EryP	HC	0	9.152	0	10.524
CD74_MIF	CD74	MIF	preB3|EryP	preB3	EryP	HC	0	9.857	0	6.354
CD74_COPA	CD74	COPA	preB3|EryP	preB3	EryP	HC	0	1.328	0	1.77
HLA-DPB1_TNFSF13B	HLA-DPB1	TNFSF13B	preB3|EryP	preB3	EryP	HC	1	1.33	0	4.974
CD74_APP	CD74	APP	preB3|EryP	preB3	EryP	HC	0	0.212	0	0.09
FAM3C_CLEC2D	FAM3C	CLEC2D	preB3|EryP	preB3	EryP	HC	0	0.939	0	1.368
PLXNB2_SEMA4C	PLXNB2	SEMA4C	preB3|EryP	preB3	EryP	HC	0.29	6.514	0	8.266
CD40_CD40LG	CD40	CD40LG	preB3|EryP	preB3	EryP	HC	0	1.497	0	3.679
IL7 receptor_IL7	IL7 receptor	IL7	preB3|EryP	preB3	EryP	HC	1	1.748	0	0.645
PLXNB2_SEMA4D	PLXNB2	SEMA4D	preB3|EryP	preB3	EryP	HC	0.8	0.974	0	1.671
CD72_SEMA4D	CD72	SEMA4D	preB3|EryP	preB3	EryP	HC	0.82	0.039	0	0.412
GDF11_TGFR_AVR2B	GDF11	TGFR_AVR2B	preB3|EryP	preB3	EryP	HC	0.18	0.715	0	1.163
PLXNC1_SEMA7A	PLXNC1	SEMA7A	preB3|EryP	preB3	EryP	HC	0.08	0.52	0	0.903
PECAM1_CD38	PECAM1	CD38	preB3|EryP	preB3	EryP	HC	0.92	0.765	0	0.683

## Sheet: preB1-HC
Interacting pairs	molecule1 (cluster1 expressed)	molecule2 (cluster2 expressed)	Interacting clusters (cluster1-cluster2)	cluster1 cellGroup	cluster2 cellGroup	Disease classification	P value (ITP)	average expression (ITP)	P value (HC)	average expression (HC)
COL5A1_a2b1 complex	COL5A1	a2b1 complex	preB1|HSC	preB1	HSC	HC	0	0.471	0	0.571
LGALS9_CD44	LGALS9	CD44	preB1|HSC	preB1	HSC	HC	0	2.965	0	3.036
CD74_COPA	CD74	COPA	preB1|HSC	preB1	HSC	HC	0	5.237	0	5.309
TNFRSF13C_TNFSF13B	TNFRSF13C	TNFSF13B	preB1|HSC	preB1	HSC	HC	0.23	0.753	0	0.867
CD74_APP	CD74	APP	preB1|HSC	preB1	HSC	HC	0	5.339	0	5.415
HLA-F_LILRB2	HLA-F	LILRB2	preB1|HSC	preB1	HSC	HC	0	0.888	0	0.907
TNF_DAG1	TNF	DAG1	preB1|HSC	preB1	HSC	HC	0.98	0.134	0	0.182
TNF_NOTCH1	TNF	NOTCH1	preB1|HSC	preB1	HSC	HC	0.1	0.262	0	0.343
TNF_TNFRSF1A	TNF	TNFRSF1A	preB1|HSC	preB1	HSC	HC	0	1.061	0	1.125
TNF_TNFRSF1B	TNF	TNFRSF1B	preB1|HSC	preB1	HSC	HC	0.79	0.167	0	0.211
TNF_RIPK1	TNF	RIPK1	preB1|HSC	preB1	HSC	HC	0.66	0.196	0	0.261
NOTCH1_DLK1	NOTCH1	DLK1	preB1|HSC	preB1	HSC	HC	0	0.813	0	0.537
IL7 receptor_IL7	IL7 receptor	IL7	preB1|HSC	preB1	HSC	HC	1	0.388	0	0.536
LGALS9_SORL1	LGALS9	SORL1	preB1|HSC	preB1	HSC	HC	0	2.036	0	2.151
MDK_SORL1	MDK	SORL1	preB1|HSC	preB1	HSC	HC	0	2.181	0	2.127
BMP2_SMO	BMP2	SMO	preB1|HSC	preB1	HSC	HC	0	0.128	0	0.169
PLXNB2_SEMA4D	PLXNB2	SEMA4D	preB1|HSC	preB1	HSC	HC	0	0.677	0	0.647
CD72_SEMA4D	CD72	SEMA4D	preB1|HSC	preB1	HSC	HC	0	0.95	0	0.925
MIF_TNFRSF14	MIF	TNFRSF14	preB1|HSC	preB1	HSC	HC	0	3.116	0	2.82
GDF11_TGFR_AVR2A	GDF11	TGFR_AVR2A	preB1|HSC	preB1	HSC	HC	1	0.419	0	0.429
CD48_CD244	CD48	CD244	preB1|HSC	preB1	HSC	HC	0	0.774	0	0.775
SELL_CD34	SELL	CD34	preB1|HSC	preB1	HSC	HC	0	2.675	0	2.528
CD52_SIGLEC10	CD52	SIGLEC10	preB1|HSC	preB1	HSC	HC	0	1.828	0	1.628
PLAUR_a4b1 complex	PLAUR	a4b1 complex	preB1|MEP	preB1	MEP	HC	0	1.053	0	0.979
CD74_MIF	CD74	MIF	preB1|MEP	preB1	MEP	HC	0	7.449	0	7.216
CD74_COPA	CD74	COPA	preB1|MEP	preB1	MEP	HC	0	5.207	0	5.352
HLA-DPB1_TNFSF13B	HLA-DPB1	TNFSF13B	preB1|MEP	preB1	MEP	HC	0.08	3.656	0	3.74
TNFRSF13C_TNFSF13B	TNFRSF13C	TNFSF13B	preB1|MEP	preB1	MEP	HC	0	0.951	0	0.969
TNF_DAG1	TNF	DAG1	preB1|MEP	preB1	MEP	HC	0	0.33	0	0.36
LGALS9_DAG1	LGALS9	DAG1	preB1|MEP	preB1	MEP	HC	0.32	1.217	0	1.292
TNF_SEMA4C	TNF	SEMA4C	preB1|MEP	preB1	MEP	HC	0	0.206	0	0.225
PLXNB2_SEMA4C	PLXNB2	SEMA4C	preB1|MEP	preB1	MEP	HC	0	0.502	0	0.441
TNF_FAS	TNF	FAS	preB1|MEP	preB1	MEP	HC	0	0.158	0	0.199
TNF_RIPK1	TNF	RIPK1	preB1|MEP	preB1	MEP	HC	0	0.237	0	0.292
IL7 receptor_IL7	IL7 receptor	IL7	preB1|MEP	preB1	MEP	HC	0	0.648	0	0.826
PLXNB2_SEMA4D	PLXNB2	SEMA4D	preB1|MEP	preB1	MEP	HC	0	0.721	0	0.664
CD72_SEMA4D	CD72	SEMA4D	preB1|MEP	preB1	MEP	HC	0	0.994	0	0.942
GDF11_TGFR_AVR2B	GDF11	TGFR_AVR2B	preB1|MEP	preB1	MEP	HC	0	0.452	0	0.438
PECAM1_CD38	PECAM1	CD38	preB1|MEP	preB1	MEP	HC	1	1.357	0	1.567
CD52_SIGLEC10	CD52	SIGLEC10	preB1|MEP	preB1	MEP	HC	0	1.793	0	1.586
CD74_COPA	CD74	COPA	preB1|MkP1	preB1	MkP1	HC	0	5.255	0	5.361
TNF_DAG1	TNF	DAG1	preB1|MkP1	preB1	MkP1	HC	0.23	0.159	0	0.2
TNF_TNFRSF1A	TNF	TNFRSF1A	preB1|MkP1	preB1	MkP1	HC	0	0.859	0	0.894
TNF_RIPK1	TNF	RIPK1	preB1|MkP1	preB1	MkP1	HC	0.01	0.235	0	0.268
IL7 receptor_IL7	IL7 receptor	IL7	preB1|MkP1	preB1	MkP1	HC	0	0.536	0	0.732
MDK_SORL1	MDK	SORL1	preB1|MkP1	preB1	MkP1	HC	0	1.649	0	1.573
BMP2_SMO	BMP2	SMO	preB1|MkP1	preB1	MkP1	HC	0	0.1	0	0.154
PLXNB2_SEMA4D	PLXNB2	SEMA4D	preB1|MkP1	preB1	MkP1	HC	0	0.69	0	0.644
CD72_SEMA4D	CD72	SEMA4D	preB1|MkP1	preB1	MkP1	HC	0	0.963	0	0.922
CD48_CD244	CD48	CD244	preB1|MkP1	preB1	MkP1	HC	0	0.749	0	0.742
CD52_SIGLEC10	CD52	SIGLEC10	preB1|MkP1	preB1	MkP1	HC	0	1.933	0	1.727
COL5A1_a2b1 complex	COL5A1	a2b1 complex	preB1|MkP2	preB1	MkP2	HC	0	0.683	0	0.71
PLAUR_aVb3 complex	PLAUR	aVb3 complex	preB1|MkP2	preB1	MkP2	HC	0	0.209	0	0.23
CD74_COPA	CD74	COPA	preB1|MkP2	preB1	MkP2	HC	0	5.154	0	5.364
CD74_APP	CD74	APP	preB1|MkP2	preB1	MkP2	HC	0.91	4.904	0	5.298
TNF_DAG1	TNF	DAG1	preB1|MkP2	preB1	MkP2	HC	0.01	0.187	0	0.231
TNF_FAS	TNF	FAS	preB1|MkP2	preB1	MkP2	HC	0.03	0.133	0	0.171
TNF_RIPK1	TNF	RIPK1	preB1|MkP2	preB1	MkP2	HC	0.5	0.202	0	0.305
IL7 receptor_IL7	IL7 receptor	IL7	preB1|MkP2	preB1	MkP2	HC	0	0.585	0	0.681
BMP2_SMO	BMP2	SMO	preB1|MkP2	preB1	MkP2	HC	0	0.135	0	0.146
PLXNB2_SEMA4D	PLXNB2	SEMA4D	preB1|MkP2	preB1	MkP2	HC	0	0.814	0	0.88
CD72_SEMA4D	CD72	SEMA4D	preB1|MkP2	preB1	MkP2	HC	0	1.087	0	1.158
GDF11_TGFR_AVR2B	GDF11	TGFR_AVR2B	preB1|MkP2	preB1	MkP2	HC	0	0.43	0.04	0.408
EPHB6_EFNB2	EPHB6	EFNB2	preB1|MkP2	preB1	MkP2	HC	0	0.482	0	0.476
CD52_SIGLEC10	CD52	SIGLEC10	preB1|MkP2	preB1	MkP2	HC	0	1.784	0	1.585
HLA-DPA1_GAL	HLA-DPA1	GAL	preB1|EryP	preB1	EryP	HC	0	2.922	0	2.953
PLAUR_a4b1 complex	PLAUR	a4b1 complex	preB1|EryP	preB1	EryP	HC	0	0.912	0	1.113
CD74_MIF	CD74	MIF	preB1|EryP	preB1	EryP	HC	0	7.311	0	7.026
CD74_COPA	CD74	COPA	preB1|EryP	preB1	EryP	HC	0	5.187	0	5.364
TNF_DAG1	TNF	DAG1	preB1|EryP	preB1	EryP	HC	0	0.361	0	0.38
LGALS9_DAG1	LGALS9	DAG1	preB1|EryP	preB1	EryP	HC	0.05	1.249	0	1.312
TNF_SEMA4C	TNF	SEMA4C	preB1|EryP	preB1	EryP	HC	0	0.236	0	0.237
PLXNB2_SEMA4C	PLXNB2	SEMA4C	preB1|EryP	preB1	EryP	HC	0	0.531	0	0.452
TNF_FAS	TNF	FAS	preB1|EryP	preB1	EryP	HC	0	0.177	0	0.207
TNF_TNFRSF1B	TNF	TNFRSF1B	preB1|EryP	preB1	EryP	HC	0	0.267	0	0.245
TNF_RIPK1	TNF	RIPK1	preB1|EryP	preB1	EryP	HC	0	0.256	0	0.304
IL7 receptor_IL7	IL7 receptor	IL7	preB1|EryP	preB1	EryP	HC	0	0.609	0	0.729
LGALS9_CD47	LGALS9	CD47	preB1|EryP	preB1	EryP	HC	0.98	2.16	0	2.348
LGALS9_SLC1A5	LGALS9	SLC1A5	preB1|EryP	preB1	EryP	HC	0	1.718	0	1.688
PLXNB2_SEMA4D	PLXNB2	SEMA4D	preB1|EryP	preB1	EryP	HC	0	0.717	0	0.64
CD72_SEMA4D	CD72	SEMA4D	preB1|EryP	preB1	EryP	HC	0	0.99	0	0.918
GDF11_TGFR_AVR2B	GDF11	TGFR_AVR2B	preB1|EryP	preB1	EryP	HC	0	0.435	0.02	0.427
LRP6_CKLF	LRP6	CKLF	preB1|EryP	preB1	EryP	HC	0.56	0.938	0.01	0.991
IL15_IL15RA	IL15	IL15RA	preB1|EryP	preB1	EryP	HC	0	0.243	0	0.251

## Sheet: NKTp-HC
Interacting pairs	molecule1 (cluster1 expressed)	molecule2 (cluster2 expressed)	Interacting clusters (cluster1-cluster2)	cluster1 cellGroup	cluster2 cellGroup	Disease classification	P value (ITP)	average expression (ITP)	P value (HC)	average expression (HC)
CD40LG_a5b1 complex	CD40LG	a5b1 complex	NK/Tp|HSC	NK/Tp	HSC	HC	0	2.525	0	2.953
LGALS9_CD44	LGALS9	CD44	NK/Tp|HSC	NK/Tp	HSC	HC	0	2.606	0	0.839
HLA-C_FAM3C	HLA-C	FAM3C	NK/Tp|HSC	NK/Tp	HSC	HC	0	2.181	0	2.393
CD94:NKG2A_HLA-E	CD94:NKG2A	HLA-E	NK/Tp|HSC	NK/Tp	HSC	HC	1	3.913	0	3.985
ICAM1_AREG	ICAM1	AREG	NK/Tp|HSC	NK/Tp	HSC	HC	1	1.368	0	0.691
TNFRSF1B_GRN	TNFRSF1B	GRN	NK/Tp|HSC	NK/Tp	HSC	HC	0	1.468	0	1.299
ICAM1_SPN	ICAM1	SPN	NK/Tp|HSC	NK/Tp	HSC	HC	1	2.32	0	3.238
ICAM3_aLb2 complex	ICAM3	aLb2 complex	NK/Tp|HSC	NK/Tp	HSC	HC	0	0.218	0	0.379
HLA-F_LILRB2	HLA-F	LILRB2	NK/Tp|HSC	NK/Tp	HSC	HC	0	2.267	0.01	0.935
CCL4_SLC7A1	CCL4	SLC7A1	NK/Tp|HSC	NK/Tp	HSC	HC	0	0.213	0	0.197
KLRB1_CLEC2D	KLRB1	CLEC2D	NK/Tp|HSC	NK/Tp	HSC	HC	0	2.379	0	1.77
DLL1_NOTCH1	DLL1	NOTCH1	NK/Tp|HSC	NK/Tp	HSC	HC	1	1.315	0	1.179
IL15 receptor_IL15	IL15 receptor	IL15	NK/Tp|HSC	NK/Tp	HSC	HC	0	0.798	0	0.484
NOTCH1_DLK1	NOTCH1	DLK1	NK/Tp|HSC	NK/Tp	HSC	HC	0	0.569	0	0.402
IL7 receptor_IL7	IL7 receptor	IL7	NK/Tp|HSC	NK/Tp	HSC	HC	1	0.872	0	0.699
LGALS9_SORL1	LGALS9	SORL1	NK/Tp|HSC	NK/Tp	HSC	HC	0.9	1.595	0	2.068
DLL1_NOTCH2	DLL1	NOTCH2	NK/Tp|HSC	NK/Tp	HSC	HC	1	1.317	0	0.963
DLL1_NOTCH4	DLL1	NOTCH4	NK/Tp|HSC	NK/Tp	HSC	HC	1	1.518	0	1.732
TNFSF14_LTBR	TNFSF14	LTBR	NK/Tp|HSC	NK/Tp	HSC	HC	0	0.834	0	0.759
TNFSF14_TNFRSF14	TNFSF14	TNFRSF14	NK/Tp|HSC	NK/Tp	HSC	HC	0	0.352	0	0.532
CD160_TNFRSF14	CD160	TNFRSF14	NK/Tp|HSC	NK/Tp	HSC	HC	0	0.293	0	0.152
MIF_TNFRSF14	MIF	TNFRSF14	NK/Tp|HSC	NK/Tp	HSC	HC	0	0.28	0	0.422
TGFB1_TGFbeta receptor1	TGFB1	TGFbeta receptor1	NK/Tp|HSC	NK/Tp	HSC	HC	0	2.93	0	3.018
TGFB1_TGFbeta receptor2	TGFB1	TGFbeta receptor2	NK/Tp|HSC	NK/Tp	HSC	HC	0	1.563	0	1.393
NCR3_BAG6	NCR3	BAG6	NK/Tp|HSC	NK/Tp	HSC	HC	0	0.149	0	0.244
CD2_CD58	CD2	CD58	NK/Tp|HSC	NK/Tp	HSC	HC	0	0.559	0	0.433
CD48_CD244	CD48	CD244	NK/Tp|HSC	NK/Tp	HSC	HC	0	0.098	0	0.213
SELL_CD34	SELL	CD34	NK/Tp|HSC	NK/Tp	HSC	HC	0	1.283	0	1.075
SELL_SELPLG	SELL	SELPLG	NK/Tp|HSC	NK/Tp	HSC	HC	0	1.435	0	1.155
CD6_ALCAM	CD6	ALCAM	NK/Tp|HSC	NK/Tp	HSC	HC	0	1.255	0	1.145
CD52_SIGLEC10	CD52	SIGLEC10	NK/Tp|HSC	NK/Tp	HSC	HC	0	6.891	0	4.699
ICAM1_aMb2 complex	ICAM1	aMb2 complex	NK/Tp|MEP	NK/Tp	MEP	HC	1	2.109	0	2.29
HLA-C_FAM3C	HLA-C	FAM3C	NK/Tp|MEP	NK/Tp	MEP	HC	0	1.888	0	2.176
LAMP1_VSTM1	LAMP1	VSTM1	NK/Tp|MEP	NK/Tp	MEP	HC	0	0.126	0	0.25
CD94:NKG2A_HLA-E	CD94:NKG2A	HLA-E	NK/Tp|MEP	NK/Tp	MEP	HC	1	1.748	0	2.055
ICAM1_SPN	ICAM1	SPN	NK/Tp|MEP	NK/Tp	MEP	HC	1	2.18	0	0.825
CCL4_SLC7A1	CCL4	SLC7A1	NK/Tp|MEP	NK/Tp	MEP	HC	0	0.145	0	0.102
KLRB1_CLEC2D	KLRB1	CLEC2D	NK/Tp|MEP	NK/Tp	MEP	HC	0	2.269	0	3.199
DLL1_NOTCH1	DLL1	NOTCH1	NK/Tp|MEP	NK/Tp	MEP	HC	1	0.141	0.02	0.221
IL7 receptor_IL7	IL7 receptor	IL7	NK/Tp|MEP	NK/Tp	MEP	HC	0	1.429	0	0.716
CCL5_ACKR1	CCL5	ACKR1	NK/Tp|MEP	NK/Tp	MEP	HC	0	0.295	0	0.152
DLL1_NOTCH2	DLL1	NOTCH2	NK/Tp|MEP	NK/Tp	MEP	HC	1	1.039	0	0.713
TNFSF14_LTBR	TNFSF14	LTBR	NK/Tp|MEP	NK/Tp	MEP	HC	0	0.637	0	0.496
CD160_TNFRSF14	CD160	TNFRSF14	NK/Tp|MEP	NK/Tp	MEP	HC	0	0.429	0.04	0.295
TGFB1_TGFbeta receptor1	TGFB1	TGFbeta receptor1	NK/Tp|MEP	NK/Tp	MEP	HC	0	0.609	0	1.062
TGFB1_TGFbeta receptor2	TGFB1	TGFbeta receptor2	NK/Tp|MEP	NK/Tp	MEP	HC	0	0.392	0	0.518
NCR3_BAG6	NCR3	BAG6	NK/Tp|MEP	NK/Tp	MEP	HC	0	0.687	0	0.353
TNFSF12_TNFRSF25	TNFSF12	TNFRSF25	NK/Tp|MEP	NK/Tp	MEP	HC	0	0.557	0	0.35
TNFSF12_TNFRSF12A	TNFSF12	TNFRSF12A	NK/Tp|MEP	NK/Tp	MEP	HC	0	0.069	0	0.198
CD2_CD58	CD2	CD58	NK/Tp|MEP	NK/Tp	MEP	HC	0	1.355	0	1.831
CD48_CD244	CD48	CD244	NK/Tp|MEP	NK/Tp	MEP	HC	0	0.183	0	0.311
SELL_CD34	SELL	CD34	NK/Tp|MEP	NK/Tp	MEP	HC	0.95	2.64	0	2.06
SELL_SELPLG	SELL	SELPLG	NK/Tp|MEP	NK/Tp	MEP	HC	0	2.635	0	0.871
PECAM1_CD38	PECAM1	CD38	NK/Tp|MEP	NK/Tp	MEP	HC	1	0.378	0	0.421
CD6_ALCAM	CD6	ALCAM	NK/Tp|MEP	NK/Tp	MEP	HC	0	1.372	0	1.339
CD52_SIGLEC10	CD52	SIGLEC10	NK/Tp|MEP	NK/Tp	MEP	HC	0	6.771	0	4.58
CD40LG_a5b1 complex	CD40LG	a5b1 complex	NK/Tp|MkP1	NK/Tp	MkP1	HC	0	1.678	0.02	2.155
ICAM1_aMb2 complex	ICAM1	aMb2 complex	NK/Tp|MkP1	NK/Tp	MkP1	HC	1	2.198	0	0.851
HLA-C_FAM3C	HLA-C	FAM3C	NK/Tp|MkP1	NK/Tp	MkP1	HC	0	2.163	0	2.341
LAMP1_VSTM1	LAMP1	VSTM1	NK/Tp|MkP1	NK/Tp	MkP1	HC	0	2.527	0	1.966
CD94:NKG2A_HLA-E	CD94:NKG2A	HLA-E	NK/Tp|MkP1	NK/Tp	MkP1	HC	1	3.155	0	3.516
TNFRSF1B_GRN	TNFRSF1B	GRN	NK/Tp|MkP1	NK/Tp	MkP1	HC	0	1.039	0.04	0.918
ICAM1_SPN	ICAM1	SPN	NK/Tp|MkP1	NK/Tp	MkP1	HC	1	1.42	0	0.702
ICAM3_aLb2 complex	ICAM3	aLb2 complex	NK/Tp|MkP1	NK/Tp	MkP1	HC	0	2.26	0	3.176
CCL4_SLC7A1	CCL4	SLC7A1	NK/Tp|MkP1	NK/Tp	MkP1	HC	0	0.167	0	0.139
KLRB1_CLEC2D	KLRB1	CLEC2D	NK/Tp|MkP1	NK/Tp	MkP1	HC	0	0.479	0	0.463
DLL1_NOTCH1	DLL1	NOTCH1	NK/Tp|MkP1	NK/Tp	MkP1	HC	1	0.413	0	0.368
IL15 receptor_IL15	IL15 receptor	IL15	NK/Tp|MkP1	NK/Tp	MkP1	HC	0	0.164	0	0.308
IL7 receptor_IL7	IL7 receptor	IL7	NK/Tp|MkP1	NK/Tp	MkP1	HC	0	0.728	0	0.428
DLL1_NOTCH2	DLL1	NOTCH2	NK/Tp|MkP1	NK/Tp	MkP1	HC	1	1.177	0	0.859
DLL1_NOTCH4	DLL1	NOTCH4	NK/Tp|MkP1	NK/Tp	MkP1	HC	1	1.884	0	2.066
TNFSF14_LTBR	TNFSF14	LTBR	NK/Tp|MkP1	NK/Tp	MkP1	HC	0	2.686	0	2.861
TNFSF14_TNFRSF14	TNFSF14	TNFRSF14	NK/Tp|MkP1	NK/Tp	MkP1	HC	0	1.483	0	1.298
CD160_TNFRSF14	CD160	TNFRSF14	NK/Tp|MkP1	NK/Tp	MkP1	HC	0	0.299	0	0.159
TGFB1_TGFbeta receptor1	TGFB1	TGFbeta receptor1	NK/Tp|MkP1	NK/Tp	MkP1	HC	0	0.096	0	0.231
TGFB1_TGFbeta receptor2	TGFB1	TGFbeta receptor2	NK/Tp|MkP1	NK/Tp	MkP1	HC	0	0.574	0	0.362
NCR3_BAG6	NCR3	BAG6	NK/Tp|MkP1	NK/Tp	MkP1	HC	0	2.609	0	0
TNFSF12_TNFRSF12A	TNFSF12	TNFRSF12A	NK/Tp|MkP1	NK/Tp	MkP1	HC	1	1.191	0	0.998
CD2_CD58	CD2	CD58	NK/Tp|MkP1	NK/Tp	MkP1	HC	0	0.553	0	0.416
CD48_CD244	CD48	CD244	NK/Tp|MkP1	NK/Tp	MkP1	HC	0	0.122	0	0.257
SELL_CD34	SELL	CD34	NK/Tp|MkP1	NK/Tp	MkP1	HC	0	1.064	0	1.513
SELL_SELPLG	SELL	SELPLG	NK/Tp|MkP1	NK/Tp	MkP1	HC	0	0.434	0	0.588
CD6_ALCAM	CD6	ALCAM	NK/Tp|MkP1	NK/Tp	MkP1	HC	0	1.351	0	1.309
CD52_SIGLEC10	CD52	SIGLEC10	NK/Tp|MkP1	NK/Tp	MkP1	HC	0	6.777	0	4.597
COL18A1_a2b1 complex	COL18A1	a2b1 complex	NK/Tp|MkP2	NK/Tp	MkP2	HC	0	0.174	0	0.231
CD40LG_a2Bb3 complex	CD40LG	a2Bb3 complex	NK/Tp|MkP2	NK/Tp	MkP2	HC	0	1.039	0	1.441
CD40LG_a5b1 complex	CD40LG	a5b1 complex	NK/Tp|MkP2	NK/Tp	MkP2	HC	0	0.098	0	0.278
ICAM1_aMb2 complex	ICAM1	aMb2 complex	NK/Tp|MkP2	NK/Tp	MkP2	HC	1	0.198	0	0.309
HLA-C_FAM3C	HLA-C	FAM3C	NK/Tp|MkP2	NK/Tp	MkP2	HC	0	2.216	0	3.108
LAMP1_VSTM1	LAMP1	VSTM1	NK/Tp|MkP2	NK/Tp	MkP2	HC	0	2.608	0.03	0.845
CD94:NKG2A_HLA-E	CD94:NKG2A	HLA-E	NK/Tp|MkP2	NK/Tp	MkP2	HC	1	2.528	0	3.872
ICAM1_SPN	ICAM1	SPN	NK/Tp|MkP2	NK/Tp	MkP2	HC	1	0.696	0	0.38
CCL4_SLC7A1	CCL4	SLC7A1	NK/Tp|MkP2	NK/Tp	MkP2	HC	0	0.425	0	0.336
KLRB1_CLEC2D	KLRB1	CLEC2D	NK/Tp|MkP2	NK/Tp	MkP2	HC	0	2.576	0	1.915
DLL1_NOTCH1	DLL1	NOTCH1	NK/Tp|MkP2	NK/Tp	MkP2	HC	1	1.179	0	0.741
IL7 receptor_IL7	IL7 receptor	IL7	NK/Tp|MkP2	NK/Tp	MkP2	HC	0	0.443	0	0.436
DLL1_NOTCH2	DLL1	NOTCH2	NK/Tp|MkP2	NK/Tp	MkP2	HC	1	1.725	0	1.728
DLL1_NOTCH4	DLL1	NOTCH4	NK/Tp|MkP2	NK/Tp	MkP2	HC	1	2.101	0	2.271
TNFSF14_LTBR	TNFSF14	LTBR	NK/Tp|MkP2	NK/Tp	MkP2	HC	0	1.421	0	1.237
TNFSF14_TNFRSF14	TNFSF14	TNFRSF14	NK/Tp|MkP2	NK/Tp	MkP2	HC	0	1.479	0	1.316
CD160_TNFRSF14	CD160	TNFRSF14	NK/Tp|MkP2	NK/Tp	MkP2	HC	0	0.607	0	0.901
TGFB1_TGFbeta receptor1	TGFB1	TGFbeta receptor1	NK/Tp|MkP2	NK/Tp	MkP2	HC	0	0.575	0	0.337
TGFB1_TGFbeta receptor2	TGFB1	TGFbeta receptor2	NK/Tp|MkP2	NK/Tp	MkP2	HC	0	0.868	0	0.762
NCR3_BAG6	NCR3	BAG6	NK/Tp|MkP2	NK/Tp	MkP2	HC	0	0.606	0	1.036
EPHB6_EFNB2	EPHB6	EFNB2	NK/Tp|MkP2	NK/Tp	MkP2	HC	0	1.445	0	0.773
EPHB6_EFNB1	EPHB6	EFNB1	NK/Tp|MkP2	NK/Tp	MkP2	HC	0	2.18	0	0.828
TNFSF12_TNFRSF25	TNFSF12	TNFRSF25	NK/Tp|MkP2	NK/Tp	MkP2	HC	0	2.516	0	2.705
TNFSF12_TNFRSF12A	TNFSF12	TNFRSF12A	NK/Tp|MkP2	NK/Tp	MkP2	HC	0	1.02	0	0.843
CD2_CD58	CD2	CD58	NK/Tp|MkP2	NK/Tp	MkP2	HC	0	0.64	0	0.466
SELL_CD34	SELL	CD34	NK/Tp|MkP2	NK/Tp	MkP2	HC	0.02	0.468	0	0.512
SELL_SELPLG	SELL	SELPLG	NK/Tp|MkP2	NK/Tp	MkP2	HC	0.02	0.113	0	0.203
CD6_ALCAM	CD6	ALCAM	NK/Tp|MkP2	NK/Tp	MkP2	HC	0	1.31	0	1.182
CD52_SIGLEC10	CD52	SIGLEC10	NK/Tp|MkP2	NK/Tp	MkP2	HC	0	6.838	0	4.66
ICAM1_aMb2 complex	ICAM1	aMb2 complex	NK/Tp|EryP	NK/Tp	EryP	HC	1	0.155	0.01	0.246
HLA-C_FAM3C	HLA-C	FAM3C	NK/Tp|EryP	NK/Tp	EryP	HC	0	0.995	0	1.18
CD94:NKG2A_HLA-E	CD94:NKG2A	HLA-E	NK/Tp|EryP	NK/Tp	EryP	HC	1	6.775	0	4.567
ICAM1_SPN	ICAM1	SPN	NK/Tp|EryP	NK/Tp	EryP	HC	1	1.019	0	0.722
CCL4_SLC7A1	CCL4	SLC7A1	NK/Tp|EryP	NK/Tp	EryP	HC	0	0.141	0	0.099
KLRB1_CLEC2D	KLRB1	CLEC2D	NK/Tp|EryP	NK/Tp	EryP	HC	0	2.198	0	0.859
IL15 receptor_IL15	IL15 receptor	IL15	NK/Tp|EryP	NK/Tp	EryP	HC	1	1.721	0	2.053
IL7 receptor_IL7	IL7 receptor	IL7	NK/Tp|EryP	NK/Tp	EryP	HC	0	2.109	0	2.29
CCL5_ACKR1	CCL5	ACKR1	NK/Tp|EryP	NK/Tp	EryP	HC	0	0.295	0	0.156
DLL1_NOTCH2	DLL1	NOTCH2	NK/Tp|EryP	NK/Tp	EryP	HC	1	1.255	0	1.139
TNFSF14_LTBR	TNFSF14	LTBR	NK/Tp|EryP	NK/Tp	EryP	HC	0	2.695	0	1.06
TGFB1_TGFbeta receptor1	TGFB1	TGFbeta receptor1	NK/Tp|EryP	NK/Tp	EryP	HC	0	0.107	0	0.22
TGFB1_TGFbeta receptor2	TGFB1	TGFbeta receptor2	NK/Tp|EryP	NK/Tp	EryP	HC	0	0.684	0	0.367
NCR3_BAG6	NCR3	BAG6	NK/Tp|EryP	NK/Tp	EryP	HC	0	1.502	0	0.778
TNFSF12_TNFRSF25	TNFSF12	TNFRSF25	NK/Tp|EryP	NK/Tp	EryP	HC	0	2.601	0	1.964
TNFSF12_TNFRSF12A	TNFSF12	TNFRSF12A	NK/Tp|EryP	NK/Tp	EryP	HC	0	0.371	0	0.421
CD2_CD58	CD2	CD58	NK/Tp|EryP	NK/Tp	EryP	HC	0	0.349	0	0.195
CD48_CD244	CD48	CD244	NK/Tp|EryP	NK/Tp	EryP	HC	0	1.343	0	1.793
SELL_SELPLG	SELL	SELPLG	NK/Tp|EryP	NK/Tp	EryP	HC	0	2.229	0	3.141
CD6_ALCAM	CD6	ALCAM	NK/Tp|EryP	NK/Tp	EryP	HC	0	0.086	0	0.218

## Sheet: Number statistics
cluster1-cluster2	specific pairs number	Union
ITP_preB3|ITP_HSC	41	62
ITP_preB3|ITP_MEP	31
ITP_preB3|ITP_MkP1	25
ITP_preB3|ITP_MkP2	35
ITP_preB3|ITP_EryP	27
ITP_preB1|ITP_HSC	21	86
ITP_preB1|ITP_MEP	16
ITP_preB1|ITP_MkP1	15
ITP_preB1|ITP_MkP2	16
ITP_preB1|ITP_EryP	18
ITP_NK/Tp|ITP_HSC	39	50
ITP_NK/Tp|ITP_MEP	31
ITP_NK/Tp|ITP_MkP1	34
ITP_NK/Tp|ITP_MkP2	35
ITP_NK/Tp|ITP_EryP	27
HC_preB3|HC_HSC	23	30
HC_preB3|HC_MEP	17
HC_preB3|HC_MkP1	13
HC_preB3|HC_MkP2	18
HC_preB3|HC_EryP	15
HC_preB1|HC_HSC	23	84
HC_preB1|HC_MEP	17
HC_preB1|HC_MkP1	11
HC_preB1|HC_MkP2	14
HC_preB1|HC_EryP	19
HC_NK/Tp|HC_HSC	31	41
HC_NK/Tp|HC_MEP	25
HC_NK/Tp|HC_MkP1	28
HC_NK/Tp|HC_MkP2	29
HC_NK/Tp|HC_EryP	20
